# Supplementary material for: 1-[3-(Morpholin-4-yl)prop­yl]-4-(3-nitro­phen­yl)spiro­[azetidine-3,9′-xanthen]-2-one
Source: Acta Crystallogr Sect E Struct Rep Online. 2014 Feb 28;70(Pt 3):o369–70. doi: 10.1107/S160053681400419X (PMC3998443; doi:10.1107/S160053681400419X)
Supplement: Supplementary file 1 [file e-70-0o369-sup1.cif]

##############################################################################
#                                                                            #
# This CIF contains the data in a paper accepted for publication in          #
# Acta Crystallographica Section E. It conforms to the requirements of       #
# Notes for Authors for Acta Crystallographica Section E, and has been       #
# peer reviewed under the auspices of the IUCr Commission on Journals.       #
#                                                                            #
# Full details of the Crystallographic Information File format               #
# are given in the paper "The Crystallographic Information File (CIF):       #
# a New Standard Archive File for Crystallography" by S. R. Hall, F. H.      #
# Allen and I. D. Brown [Acta Cryst. (1991), A47, 655-685].                  #
#                                                                            #
# The current version of the core CIF dictionary is obtainable from          #
# ftp://ftp.iucr.org/pub/cif_core.dic.                                       #
#                                                                            #
# Software is freely available for graphical display of the structure(s)     #
# in this CIF. For information consult the CIF software page                 #
# http://www.iucr.org/resources/cif/software.                                #
#                                                                            #
# This file may be used for bona fide research purposes within the           #
# scientific community so long as proper attribution is given to the journal # 
# article from which it was obtained.                                        #
#                                                                            #
##############################################################################
data_global
_audit_creation_method     'PLATON <TABLE ACC> option'
_journal_date_recd_electronic     2014-02-18
_journal_date_accepted     2014-02-23
_journal_name_full     'Acta Crystallographica, Section E'
_journal_year     2014
_journal_volume     70
_journal_issue      3
_journal_page_first     o369
_journal_page_last     o370
_journal_paper_category     QO
_journal_paper_doi     10.1107/S160053681400419X
_journal_coeditor_code     SJ5392
_publ_contact_author_name     'Dr Mehmet Akkurt'
_publ_contact_author_address
;
Department of Physics
Faculty of Sciences
Erciyes University
38039 Kayseri
Turkey
;
_publ_contact_author_email     akkurt@erciyes.edu.tr
_publ_contact_author_fax     '+90-352-4374933'
_publ_contact_author_phone     '+90-352-2076666 ext. 33106'
_publ_section_title
;\
1-[3-(Morpholin-4-yl)propyl]-4-(3-nitrophenyl)spiro[azetidine-3,9'-xanthen]-2-\
one
;
loop_
    _publ_author_name
    _publ_author_footnote
    _publ_author_address
    '\'Ismail \,Celik' .
;
Department of Physics,
Faculty of Sciences,
Cumhuriyet University,
58140 Sivas,
Turkey
;
    'Mehmet Akkurt' .
;
Department of Physics,
Faculty of Sciences,
Erciyes University,
38039 Kayseri,
Turkey
;
    'Aliasghar Jarrahpour' .
;
Department of Chemistry,
College of Sciences,
Shiraz University,
71454 Shiraz,
Iran
;
    'Roghayeh Heiran' .
;
Department of Chemistry,
College of Sciences,
Shiraz University,
71454 Shiraz,
Iran
;
    'Nam\?ik \"Ozdemir' .
;
Department of Physics,
Faculty of Arts and Sciences,
Ondokuz May\?is University,
55139 Samsun,
Turkey
;
data_I
_database_code_depnum_ccdc_archive 'CCDC 988430'
_chemical_name_systematic
;\
1-[3-(Morpholin-4-yl)propyl]-4-(3-nitrophenyl)spiro[azetidine-3,9'-\
xanthen]-2-one
;
_chemical_name_common     ?
_chemical_formula_moiety     'C28 H27 N3 O5'
_chemical_formula_sum     'C28 H27 N3 O5'
_chemical_formula_structural     ?
_chemical_formula_iupac     'C28 H27 N3 O5'
_chemical_formula_weight     485.53
_chemical_melting_point     ?
_symmetry_cell_setting     monoclinic
_symmetry_space_group_name_H-M     'P 21/n'
_symmetry_space_group_name_Hall     '-P 2yn'
loop_
    _symmetry_equiv_pos_site_id
    _symmetry_equiv_pos_as_xyz
    1 x,y,z
    2 1/2-x,1/2+y,1/2-z
    3 -x,-y,-z
    4 1/2+x,1/2-y,1/2+z
_cell_length_a     9.2637(6)
_cell_length_b     11.4091(5)
_cell_length_c     23.3310(15)
_cell_angle_alpha     90
_cell_angle_beta     96.930(5)
_cell_angle_gamma     90
_cell_volume     2447.9(2)
_cell_formula_units_Z     4
_cell_measurement_reflns_used     16797
_cell_measurement_theta_min     1.76
_cell_measurement_theta_max     27.62
_cell_measurement_temperature     296(2)
_cell_special_details
;
;
_exptl_crystal_description     'block'
_exptl_crystal_colour     'light yellow'
_exptl_crystal_size_max     0.550
_exptl_crystal_size_mid     0.377
_exptl_crystal_size_min     0.220
_exptl_crystal_size_rad     ?
_exptl_crystal_density_diffrn     1.317
_exptl_crystal_density_meas     ?
_exptl_crystal_density_method     'Not Measured'
_exptl_crystal_F_000     1024
loop_
    _exptl_crystal_face_index_h
    _exptl_crystal_face_index_k
    _exptl_crystal_face_index_l
    _exptl_crystal_face_perp_dist
    0 0 -1 0.0970
    0 0 1 0.1260
    -1 -3 -4 0.2790
    -1 -3 4 0.3520
    -3 0 5 0.1760
    3 1 -4 0.1570
    1 -3 -4 0.2190
    2 6 3 0.3020
    0 3 5 0.2800
    1 -3 -10 0.1600
    -1 0 4 0.1650
    -1 0 -5 0.1410
    1 0 5 0.1530
    0 -3 8 0.2660
    1 0 2 0.1740
    -1 5 -3 0.4090
    7 1 3 0.1620
    -4 0 1 0.2110
    -7 -5 -1 0.2860
_exptl_absorpt_coefficient_mu     0.092
_exptl_absorpt_correction_type     integration
_exptl_absorpt_process_details     '(X-RED32; Stoe & Cie, 2002)'
_exptl_absorpt_correction_T_min     0.9574
_exptl_absorpt_correction_T_max     0.9831
_exptl_special_details
;
;
_diffrn_ambient_temperature     296(2)
_diffrn_radiation_type     'Mo K\a'
_diffrn_radiation_wavelength     0.71073
_diffrn_radiation_monochromator     'plane graphite'
_diffrn_measurement_device_type     'Stoe IPDS 2'
_diffrn_measurement_device     '2-circle goniometer'
_diffrn_measurement_method     '\w scans'
_diffrn_detector_area_resol_mean     6.67
_diffrn_reflns_number     19036
_diffrn_reflns_av_R_equivalents     0.0414
_diffrn_reflns_av_sigmaI/netI     0.0498
_diffrn_reflns_theta_min     1.76
_diffrn_reflns_theta_max     27.20
_diffrn_reflns_theta_full     25.24
_diffrn_measured_fraction_theta_max     0.991
_diffrn_measured_fraction_theta_full     0.999
_diffrn_reflns_limit_h_min     -11
_diffrn_reflns_limit_h_max     11
_diffrn_reflns_limit_k_min     -14
_diffrn_reflns_limit_k_max     14
_diffrn_reflns_limit_l_min     -29
_diffrn_reflns_limit_l_max     29
_diffrn_reflns_reduction_process
;
;
_refine_special_details
;
Refinement on <i>F</i>^2^ for ALL reflections except those flagged by the user
for potential systematic errors. Weighted <i>R</i>-factors <i>wR</i> and all
goodnesses of fit <i>S</i> are based on <i>F</i>^2^, conventional
<i>R</i>-factors <i>R</i> are based on <i>F</i>, with <i>F</i> set to zero for
negative <i>F</i>^2^. The observed criterion of <i>F</i>^2^ > \s(<i>F</i>^2^)
is used only for calculating -<i>R</i>-factor-obs <i>etc</i>. and is not
relevant to the choice of reflections for refinement. <i>R</i>-factors based
on <i>F</i>^2^ are statistically about twice as large as those based on
<i>F</i>, and <i>R</i>-factors based on ALL data will be even larger.
;
_reflns_number_total     5393
_reflns_number_gt     3044
_reflns_threshold_expression     I>2\s(I)
_refine_ls_structure_factor_coef     Fsqd
_refine_ls_matrix_type     full
_refine_ls_R_factor_all     0.0915
_refine_ls_R_factor_gt     0.0407
_refine_ls_wR_factor_gt     0.0807
_refine_ls_wR_factor_ref     0.0932
_refine_ls_goodness_of_fit_ref     0.878
_refine_ls_restrained_S_all     0.878
_refine_ls_number_reflns     5393
_refine_ls_number_parameters     325
_refine_ls_number_restraints     0
_refine_ls_number_constraints     ?
_refine_ls_hydrogen_treatment     constr
_refine_ls_weighting_scheme     calc
_refine_ls_weighting_details
                      'w=1/[\s^2^(Fo^2^)+(0.0457P)^2^] where P=(Fo^2^+2Fc^2^)/3'
_atom_sites_solution_hydrogens     geom
_atom_sites_solution_primary     ?
_atom_sites_solution_secondary     ?
_refine_ls_shift/su_max     0.000
_refine_ls_shift/su_mean     0.000
_refine_diff_density_max     0.149
_refine_diff_density_min     -0.211
_refine_ls_extinction_method     'none'
_refine_ls_abs_structure_details     ?
_refine_ls_abs_structure_Flack     .
loop_
    _atom_type_symbol
    _atom_type_description
    _atom_type_scat_dispersion_real
    _atom_type_scat_dispersion_imag
    _atom_type_scat_source
    C C 0.0033 0.0016 ' International Tables Vol C Tables 4.2.6.8 and 6.1.1.4'
    H H 0.0000 0.0000 ' International Tables Vol C Tables 4.2.6.8 and 6.1.1.4'
    N N 0.0061 0.0033 ' International Tables Vol C Tables 4.2.6.8 and 6.1.1.4'
    O O 0.0106 0.0060 ' International Tables Vol C Tables 4.2.6.8 and 6.1.1.4'
_computing_data_collection     'X-AREA (Stoe & Cie, 2002)'
_computing_cell_refinement     'X-AREA (Stoe & Cie, 2002)'
_computing_data_reduction     'X-RED32 (Stoe & Cie, 2002)'
_computing_structure_solution     'SHELXS2013 (Sheldrick, 2008)'
_computing_structure_refinement     'SHELXL2013 (Sheldrick, 2008)'
_computing_molecular_graphics     'ORTEP-3 for Windows (Farrugia, 2012)'
_computing_publication_material     'WinGX (Farrugia, 2012)'
loop_
    _atom_site_type_symbol
    _atom_site_label
    _atom_site_fract_x
    _atom_site_fract_y
    _atom_site_fract_z
    _atom_site_U_iso_or_equiv
    _atom_site_thermal_displace_type
    _atom_site_calc_flag
    _atom_site_refinement_flags
    _atom_site_occupancy
    _atom_site_disorder_assembly
    _atom_site_disorder_group
    O O1 0.84675(13) 0.41791(9) 0.23520(5) 0.0578(4) Uani d . 1.000 . .
    O O2 0.49859(13) 0.68567(11) 0.32597(5) 0.0642(5) Uani d . 1.000 . .
    O O3 0.21884(16) 0.55524(13) 0.00379(6) 0.0903(6) Uani d . 1.000 . .
    O O4 0.39138(19) 0.44168(14) 0.03770(8) 0.1073(7) Uani d . 1.000 . .
    O O5 0.76395(16) 0.93149(14) -0.03119(7) 0.0914(6) Uani d . 1.000 . .
    N N1 0.80288(13) 0.58505(10) 0.17769(5) 0.0425(4) Uani d . 1.000 . .
    N N2 0.33075(18) 0.53649(15) 0.03527(6) 0.0641(6) Uani d . 1.000 . .
    N N3 0.86873(15) 0.81179(12) 0.07346(6) 0.0539(5) Uani d . 1.000 . .
    C C1 0.78855(17) 0.51133(13) 0.22163(6) 0.0424(5) Uani d . 1.000 . .
    C C2 0.67968(16) 0.59013(12) 0.24776(6) 0.0406(5) Uani d . 1.000 . .
    C C3 0.69833(16) 0.67310(12) 0.19331(6) 0.0405(4) Uani d . 1.000 . .
    C C4 0.74121(18) 0.64401(13) 0.30441(6) 0.0447(5) Uani d . 1.000 . .
    C C5 0.88946(19) 0.65055(15) 0.32229(7) 0.0566(6) Uani d . 1.000 . .
    C C6 0.9422(2) 0.70557(18) 0.37322(8) 0.0727(7) Uani d . 1.000 . .
    C C7 0.8472(3) 0.75553(18) 0.40659(8) 0.0746(8) Uani d . 1.000 . .
    C C8 0.6998(2) 0.74905(16) 0.39060(7) 0.0667(7) Uani d . 1.000 . .
    C C9 0.64771(19) 0.69209(14) 0.33962(7) 0.0512(5) Uani d . 1.000 . .
    C C10 0.44594(19) 0.59521(15) 0.28968(7) 0.0533(6) Uani d . 1.000 . .
    C C11 0.3044(2) 0.55984(18) 0.29314(9) 0.0704(8) Uani d . 1.000 . .
    C C12 0.2471(2) 0.4687(2) 0.25963(10) 0.0783(8) Uani d . 1.000 . .
    C C13 0.3315(2) 0.41067(18) 0.22397(9) 0.0729(8) Uani d . 1.000 . .
    C C14 0.4725(2) 0.44662(15) 0.22061(7) 0.0588(6) Uani d . 1.000 . .
    C C15 0.53121(18) 0.54190(14) 0.25249(6) 0.0465(5) Uani d . 1.000 . .
    C C16 0.57100(16) 0.69479(13) 0.14871(6) 0.0405(4) Uani d . 1.000 . .
    C C17 0.50680(17) 0.80495(14) 0.14408(6) 0.0484(5) Uani d . 1.000 . .
    C C18 0.39007(18) 0.82805(15) 0.10310(7) 0.0557(6) Uani d . 1.000 . .
    C C19 0.33281(18) 0.74088(16) 0.06655(7) 0.0535(6) Uani d . 1.000 . .
    C C20 0.39514(17) 0.63143(14) 0.07194(6) 0.0462(5) Uani d . 1.000 . .
    C C21 0.51418(17) 0.60747(13) 0.11139(6) 0.0454(5) Uani d . 1.000 . .
    C C22 0.89002(19) 0.57752(15) 0.13018(7) 0.0534(6) Uani d . 1.000 . .
    C C23 1.0149(2) 0.66323(17) 0.13299(8) 0.0672(7) Uani d . 1.000 . .
    C C24 0.9716(2) 0.79100(17) 0.12441(8) 0.0637(7) Uani d . 1.000 . .
    C C25 0.8098(3) 0.93061(16) 0.07274(10) 0.0799(8) Uani d . 1.000 . .
    C C26 0.7015(3) 0.9490(2) 0.02030(12) 0.0950(10) Uani d . 1.000 . .
    C C27 0.8214(2) 0.8171(2) -0.03121(9) 0.0820(8) Uani d . 1.000 . .
    C C28 0.9321(2) 0.79517(17) 0.02015(7) 0.0643(7) Uani d . 1.000 . .
    H H3 0.74730 0.74660 0.20560 0.0490 Uiso c RU 1.000 . .
    H H5 0.95440 0.61730 0.29950 0.0680 Uiso c RU 1.000 . .
    H H6 1.04170 0.70870 0.38480 0.0870 Uiso c RU 1.000 . .
    H H7 0.88280 0.79430 0.44040 0.0900 Uiso c RU 1.000 . .
    H H8 0.63560 0.78240 0.41360 0.0800 Uiso c RU 1.000 . .
    H H11 0.24860 0.59770 0.31810 0.0850 Uiso c RU 1.000 . .
    H H12 0.15120 0.44600 0.26090 0.0940 Uiso c RU 1.000 . .
    H H13 0.29340 0.34720 0.20210 0.0870 Uiso c RU 1.000 . .
    H H14 0.52900 0.40660 0.19670 0.0710 Uiso c RU 1.000 . .
    H H17 0.54320 0.86430 0.16910 0.0580 Uiso c RU 1.000 . .
    H H18 0.35000 0.90290 0.10020 0.0670 Uiso c RU 1.000 . .
    H H19 0.25390 0.75550 0.03890 0.0640 Uiso c RU 1.000 . .
    H H21 0.55610 0.53330 0.11300 0.0550 Uiso c RU 1.000 . .
    H H22A 0.82710 0.59030 0.09440 0.0640 Uiso c RU 1.000 . .
    H H22B 0.92870 0.49870 0.12900 0.0640 Uiso c RU 1.000 . .
    H H23A 1.07620 0.64180 0.10370 0.0810 Uiso c RU 1.000 . .
    H H23B 1.07290 0.65530 0.17030 0.0810 Uiso c RU 1.000 . .
    H H24A 0.92910 0.81780 0.15810 0.0760 Uiso c RU 1.000 . .
    H H24B 1.05830 0.83720 0.12160 0.0760 Uiso c RU 1.000 . .
    H H25A 0.88840 0.98680 0.07270 0.0960 Uiso c RU 1.000 . .
    H H25B 0.76320 0.94350 0.10730 0.0960 Uiso c RU 1.000 . .
    H H26A 0.62100 0.89510 0.02140 0.1140 Uiso c RU 1.000 . .
    H H26B 0.66330 1.02810 0.02080 0.1140 Uiso c RU 1.000 . .
    H H27A 0.86620 0.80520 -0.06630 0.0980 Uiso c RU 1.000 . .
    H H27B 0.74280 0.76090 -0.03110 0.0980 Uiso c RU 1.000 . .
    H H28A 0.96870 0.71570 0.01860 0.0770 Uiso c RU 1.000 . .
    H H28B 1.01330 0.84850 0.01920 0.0770 Uiso c RU 1.000 . .
loop_
    _atom_site_aniso_label
    _atom_site_aniso_U_11
    _atom_site_aniso_U_22
    _atom_site_aniso_U_33
    _atom_site_aniso_U_12
    _atom_site_aniso_U_13
    _atom_site_aniso_U_23
    O1 0.0719(8) 0.0442(6) 0.0557(6) 0.0105(6) 0.0012(6) 0.0086(5)
    O2 0.0646(8) 0.0644(8) 0.0658(8) -0.0010(7) 0.0172(6) -0.0135(6)
    O3 0.0830(10) 0.1006(11) 0.0769(9) -0.0037(8) -0.0333(8) -0.0132(8)
    O4 0.1157(13) 0.0641(10) 0.1279(13) 0.0029(9) -0.0430(11) -0.0246(9)
    O5 0.0794(10) 0.0904(11) 0.1034(12) 0.0183(9) 0.0075(9) 0.0388(9)
    N1 0.0466(7) 0.0417(7) 0.0391(6) 0.0052(6) 0.0044(6) 0.0046(6)
    N2 0.0675(10) 0.0654(10) 0.0551(9) -0.0072(8) -0.0104(8) -0.0034(8)
    N3 0.0539(8) 0.0478(8) 0.0602(8) 0.0011(7) 0.0082(7) 0.0008(7)
    C1 0.0474(9) 0.0388(8) 0.0382(8) -0.0011(7) -0.0061(7) 0.0026(7)
    C2 0.0480(9) 0.0383(8) 0.0347(7) -0.0009(7) 0.0023(6) 0.0033(6)
    C3 0.0447(8) 0.0374(8) 0.0386(7) -0.0003(7) 0.0022(6) 0.0009(6)
    C4 0.0565(10) 0.0429(8) 0.0339(7) -0.0037(8) 0.0020(7) 0.0043(6)
    C5 0.0568(11) 0.0641(11) 0.0469(9) -0.0088(9) -0.0017(8) 0.0006(8)
    C6 0.0737(13) 0.0866(14) 0.0534(10) -0.0198(12) -0.0102(10) -0.0017(10)
    C7 0.0998(17) 0.0782(14) 0.0435(10) -0.0289(12) -0.0012(11) -0.0078(9)
    C8 0.0974(16) 0.0619(11) 0.0433(9) -0.0142(11) 0.0190(10) -0.0082(8)
    C9 0.0609(11) 0.0491(9) 0.0438(8) -0.0065(8) 0.0076(8) 0.0029(8)
    C10 0.0532(10) 0.0551(10) 0.0514(9) -0.0036(9) 0.0054(8) 0.0052(8)
    C11 0.0551(12) 0.0800(14) 0.0777(13) -0.0019(10) 0.0146(10) 0.0084(11)
    C12 0.0570(12) 0.0886(15) 0.0886(15) -0.0207(12) 0.0055(11) 0.0157(13)
    C13 0.0721(14) 0.0705(13) 0.0738(13) -0.0266(11) 0.0000(11) 0.0004(11)
    C14 0.0647(12) 0.0560(10) 0.0551(10) -0.0142(9) 0.0045(9) -0.0001(8)
    C15 0.0517(10) 0.0458(9) 0.0407(8) -0.0045(8) 0.0009(7) 0.0075(7)
    C16 0.0445(8) 0.0419(8) 0.0353(7) 0.0014(7) 0.0053(6) 0.0033(7)
    C17 0.0565(10) 0.0451(9) 0.0433(8) 0.0069(8) 0.0045(8) -0.0021(7)
    C18 0.0584(11) 0.0520(10) 0.0556(10) 0.0184(8) 0.0020(8) 0.0012(8)
    C19 0.0456(9) 0.0694(11) 0.0444(9) 0.0093(9) 0.0005(8) 0.0059(8)
    C20 0.0476(9) 0.0521(9) 0.0385(8) -0.0022(8) 0.0031(7) 0.0006(7)
    C21 0.0517(9) 0.0416(9) 0.0420(8) 0.0032(7) 0.0015(7) 0.0038(7)
    C22 0.0622(11) 0.0526(10) 0.0472(9) 0.0087(9) 0.0145(8) 0.0023(8)
    C23 0.0517(10) 0.0897(15) 0.0603(11) 0.0010(10) 0.0072(9) 0.0204(10)
    C24 0.0626(12) 0.0716(12) 0.0571(10) -0.0203(10) 0.0085(9) 0.0010(9)
    C25 0.0907(15) 0.0502(11) 0.1043(16) 0.0055(11) 0.0337(14) -0.0014(11)
    C26 0.0768(15) 0.0736(15) 0.136(2) 0.0262(12) 0.0188(16) 0.0281(15)
    C27 0.0839(15) 0.0882(16) 0.0705(13) 0.0121(12) -0.0048(11) 0.0079(12)
    C28 0.0641(12) 0.0697(12) 0.0586(10) 0.0146(10) 0.0059(9) 0.0062(9)
_geom_special_details
;
Bond distances, angles <i>etc</i>. have been calculated using the rounded
fractional coordinates. All su's are estimated from the variances of the
(full) variance-covariance matrix. The cell e.s.d.'s are taken into account in
the estimation of distances, angles and torsion angles
;
loop_
    _geom_bond_atom_site_label_1
    _geom_bond_atom_site_label_2
    _geom_bond_site_symmetry_1
    _geom_bond_site_symmetry_2
    _geom_bond_distance
    _geom_bond_publ_flag
    O1 C1 . . 1.2189(18) no
    O2 C9 . . 1.382(2) no
    O2 C10 . . 1.386(2) no
    O3 N2 . . 1.215(2) no
    O4 N2 . . 1.217(2) no
    O5 C26 . . 1.409(3) no
    O5 C27 . . 1.410(3) no
    N1 C1 . . 1.3449(18) no
    N1 C3 . . 1.4715(19) no
    N1 C22 . . 1.450(2) no
    N2 C20 . . 1.462(2) no
    N3 C24 . . 1.451(2) no
    N3 C25 . . 1.461(2) no
    N3 C28 . . 1.450(2) no
    C1 C2 . . 1.532(2) no
    C2 C3 . . 1.610(2) no
    C2 C4 . . 1.506(2) no
    C2 C15 . . 1.498(2) no
    C3 C16 . . 1.496(2) no
    C4 C5 . . 1.388(2) no
    C4 C9 . . 1.378(2) no
    C5 C6 . . 1.380(3) no
    C6 C7 . . 1.368(3) no
    C7 C8 . . 1.373(3) no
    C8 C9 . . 1.390(2) no
    C10 C11 . . 1.384(3) no
    C10 C15 . . 1.383(2) no
    C11 C12 . . 1.369(3) no
    C12 C13 . . 1.378(3) no
    C13 C14 . . 1.380(3) no
    C14 C15 . . 1.390(2) no
    C16 C17 . . 1.389(2) no
    C16 C21 . . 1.385(2) no
    C17 C18 . . 1.380(2) no
    C18 C19 . . 1.374(2) no
    C19 C20 . . 1.375(2) no
    C20 C21 . . 1.376(2) no
    C22 C23 . . 1.510(3) no
    C23 C24 . . 1.519(3) no
    C25 C26 . . 1.500(4) no
    C27 C28 . . 1.501(3) no
    C3 H3 . . 0.9800 no
    C5 H5 . . 0.9300 no
    C6 H6 . . 0.9300 no
    C7 H7 . . 0.9300 no
    C8 H8 . . 0.9300 no
    C11 H11 . . 0.9300 no
    C12 H12 . . 0.9300 no
    C13 H13 . . 0.9300 no
    C14 H14 . . 0.9300 no
    C17 H17 . . 0.9300 no
    C18 H18 . . 0.9300 no
    C19 H19 . . 0.9300 no
    C21 H21 . . 0.9300 no
    C22 H22A . . 0.9700 no
    C22 H22B . . 0.9700 no
    C23 H23A . . 0.9700 no
    C23 H23B . . 0.9700 no
    C24 H24A . . 0.9700 no
    C24 H24B . . 0.9700 no
    C25 H25A . . 0.9700 no
    C25 H25B . . 0.9700 no
    C26 H26A . . 0.9700 no
    C26 H26B . . 0.9700 no
    C27 H27A . . 0.9700 no
    C27 H27B . . 0.9700 no
    C28 H28A . . 0.9700 no
    C28 H28B . . 0.9700 no
loop_
    _geom_angle_atom_site_label_1
    _geom_angle_atom_site_label_2
    _geom_angle_atom_site_label_3
    _geom_angle_site_symmetry_1
    _geom_angle_site_symmetry_2
    _geom_angle_site_symmetry_3
    _geom_angle
    _geom_angle_publ_flag
    C9 O2 C10 . . . 116.66(13) no
    C26 O5 C27 . . . 108.99(17) no
    C1 N1 C3 . . . 96.30(11) no
    C1 N1 C22 . . . 131.36(13) no
    C3 N1 C22 . . . 132.33(12) no
    O3 N2 O4 . . . 122.68(17) no
    O3 N2 C20 . . . 118.78(16) no
    O4 N2 C20 . . . 118.54(16) no
    C24 N3 C25 . . . 111.64(15) no
    C24 N3 C28 . . . 112.80(14) no
    C25 N3 C28 . . . 107.51(15) no
    O1 C1 N1 . . . 131.57(14) no
    O1 C1 C2 . . . 134.57(14) no
    N1 C1 C2 . . . 93.82(11) no
    C1 C2 C3 . . . 83.83(10) no
    C1 C2 C4 . . . 113.04(12) no
    C1 C2 C15 . . . 117.93(12) no
    C3 C2 C4 . . . 112.78(11) no
    C3 C2 C15 . . . 117.45(12) no
    C4 C2 C15 . . . 109.82(12) no
    N1 C3 C2 . . . 86.02(10) no
    N1 C3 C16 . . . 115.33(12) no
    C2 C3 C16 . . . 119.69(12) no
    C2 C4 C5 . . . 122.79(14) no
    C2 C4 C9 . . . 119.16(15) no
    C5 C4 C9 . . . 118.02(14) no
    C4 C5 C6 . . . 121.18(16) no
    C5 C6 C7 . . . 119.63(18) no
    C6 C7 C8 . . . 120.65(18) no
    C7 C8 C9 . . . 119.26(17) no
    O2 C9 C4 . . . 121.64(14) no
    O2 C9 C8 . . . 117.15(15) no
    C4 C9 C8 . . . 121.21(16) no
    O2 C10 C11 . . . 116.60(16) no
    O2 C10 C15 . . . 121.69(15) no
    C11 C10 C15 . . . 121.70(16) no
    C10 C11 C12 . . . 119.55(18) no
    C11 C12 C13 . . . 120.04(18) no
    C12 C13 C14 . . . 120.09(18) no
    C13 C14 C15 . . . 120.91(17) no
    C2 C15 C10 . . . 118.93(14) no
    C2 C15 C14 . . . 123.45(14) no
    C10 C15 C14 . . . 117.61(16) no
    C3 C16 C17 . . . 119.86(13) no
    C3 C16 C21 . . . 121.75(13) no
    C17 C16 C21 . . . 118.39(13) no
    C16 C17 C18 . . . 121.28(14) no
    C17 C18 C19 . . . 120.22(16) no
    C18 C19 C20 . . . 118.30(15) no
    N2 C20 C19 . . . 118.82(14) no
    N2 C20 C21 . . . 118.80(14) no
    C19 C20 C21 . . . 122.37(14) no
    C16 C21 C20 . . . 119.40(14) no
    N1 C22 C23 . . . 115.00(14) no
    C22 C23 C24 . . . 115.28(15) no
    N3 C24 C23 . . . 113.70(15) no
    N3 C25 C26 . . . 110.57(17) no
    O5 C26 C25 . . . 111.9(2) no
    O5 C27 C28 . . . 112.07(17) no
    N3 C28 C27 . . . 110.76(15) no
    N1 C3 H3 . . . 111.00 no
    C2 C3 H3 . . . 111.00 no
    C16 C3 H3 . . . 111.00 no
    C4 C5 H5 . . . 119.00 no
    C6 C5 H5 . . . 119.00 no
    C5 C6 H6 . . . 120.00 no
    C7 C6 H6 . . . 120.00 no
    C6 C7 H7 . . . 120.00 no
    C8 C7 H7 . . . 120.00 no
    C7 C8 H8 . . . 120.00 no
    C9 C8 H8 . . . 120.00 no
    C10 C11 H11 . . . 120.00 no
    C12 C11 H11 . . . 120.00 no
    C11 C12 H12 . . . 120.00 no
    C13 C12 H12 . . . 120.00 no
    C12 C13 H13 . . . 120.00 no
    C14 C13 H13 . . . 120.00 no
    C13 C14 H14 . . . 120.00 no
    C15 C14 H14 . . . 120.00 no
    C16 C17 H17 . . . 119.00 no
    C18 C17 H17 . . . 119.00 no
    C17 C18 H18 . . . 120.00 no
    C19 C18 H18 . . . 120.00 no
    C18 C19 H19 . . . 121.00 no
    C20 C19 H19 . . . 121.00 no
    C16 C21 H21 . . . 120.00 no
    C20 C21 H21 . . . 120.00 no
    N1 C22 H22A . . . 108.00 no
    N1 C22 H22B . . . 109.00 no
    C23 C22 H22A . . . 109.00 no
    C23 C22 H22B . . . 109.00 no
    H22A C22 H22B . . . 108.00 no
    C22 C23 H23A . . . 108.00 no
    C22 C23 H23B . . . 108.00 no
    C24 C23 H23A . . . 108.00 no
    C24 C23 H23B . . . 108.00 no
    H23A C23 H23B . . . 107.00 no
    N3 C24 H24A . . . 109.00 no
    N3 C24 H24B . . . 109.00 no
    C23 C24 H24A . . . 109.00 no
    C23 C24 H24B . . . 109.00 no
    H24A C24 H24B . . . 108.00 no
    N3 C25 H25A . . . 109.00 no
    N3 C25 H25B . . . 110.00 no
    C26 C25 H25A . . . 110.00 no
    C26 C25 H25B . . . 110.00 no
    H25A C25 H25B . . . 108.00 no
    O5 C26 H26A . . . 109.00 no
    O5 C26 H26B . . . 109.00 no
    C25 C26 H26A . . . 109.00 no
    C25 C26 H26B . . . 109.00 no
    H26A C26 H26B . . . 108.00 no
    O5 C27 H27A . . . 109.00 no
    O5 C27 H27B . . . 109.00 no
    C28 C27 H27A . . . 109.00 no
    C28 C27 H27B . . . 109.00 no
    H27A C27 H27B . . . 108.00 no
    N3 C28 H28A . . . 109.00 no
    N3 C28 H28B . . . 109.00 no
    C27 C28 H28A . . . 110.00 no
    C27 C28 H28B . . . 110.00 no
    H28A C28 H28B . . . 108.00 no
loop_
    _geom_torsion_atom_site_label_1
    _geom_torsion_atom_site_label_2
    _geom_torsion_atom_site_label_3
    _geom_torsion_atom_site_label_4
    _geom_torsion_site_symmetry_1
    _geom_torsion_site_symmetry_2
    _geom_torsion_site_symmetry_3
    _geom_torsion_site_symmetry_4
    _geom_torsion
    _geom_torsion_publ_flag
    C9 O2 C10 C11 . . . . 155.89(16) no
    C10 O2 C9 C4 . . . . 23.8(2) no
    C10 O2 C9 C8 . . . . -156.04(15) no
    C9 O2 C10 C15 . . . . -23.2(2) no
    C27 O5 C26 C25 . . . . 57.9(2) no
    C26 O5 C27 C28 . . . . -57.7(2) no
    C1 N1 C22 C23 . . . . -110.50(18) no
    C3 N1 C1 O1 . . . . -179.56(17) no
    C22 N1 C1 C2 . . . . 179.91(15) no
    C22 N1 C1 O1 . . . . 1.9(3) no
    C3 N1 C1 C2 . . . . -1.50(12) no
    C3 N1 C22 C23 . . . . 71.4(2) no
    C1 N1 C3 C16 . . . . -119.66(13) no
    C22 N1 C3 C2 . . . . 180.00(15) no
    C22 N1 C3 C16 . . . . 58.9(2) no
    C1 N1 C3 C2 . . . . 1.43(11) no
    O3 N2 C20 C21 . . . . 174.10(15) no
    O4 N2 C20 C19 . . . . 175.60(17) no
    O4 N2 C20 C21 . . . . -5.7(2) no
    O3 N2 C20 C19 . . . . -4.6(2) no
    C24 N3 C25 C26 . . . . -178.81(18) no
    C28 N3 C24 C23 . . . . -69.47(19) no
    C25 N3 C24 C23 . . . . 169.34(17) no
    C28 N3 C25 C26 . . . . 57.0(2) no
    C25 N3 C28 C27 . . . . -56.8(2) no
    C24 N3 C28 C27 . . . . 179.73(16) no
    O1 C1 C2 C15 . . . . -62.8(2) no
    O1 C1 C2 C3 . . . . 179.33(19) no
    O1 C1 C2 C4 . . . . 67.2(2) no
    N1 C1 C2 C15 . . . . 119.25(13) no
    N1 C1 C2 C4 . . . . -110.79(13) no
    N1 C1 C2 C3 . . . . 1.37(11) no
    C1 C2 C4 C5 . . . . 18.0(2) no
    C15 C2 C3 C16 . . . . -2.59(19) no
    C4 C2 C15 C14 . . . . -150.62(15) no
    C15 C2 C4 C9 . . . . -29.94(19) no
    C3 C2 C4 C9 . . . . 103.12(16) no
    C15 C2 C4 C5 . . . . 151.94(15) no
    C4 C2 C3 C16 . . . . -131.83(14) no
    C3 C2 C15 C10 . . . . -100.18(16) no
    C4 C2 C3 N1 . . . . 111.17(13) no
    C1 C2 C3 C16 . . . . 115.75(13) no
    C1 C2 C3 N1 . . . . -1.25(10) no
    C4 C2 C15 C10 . . . . 30.44(19) no
    C3 C2 C4 C5 . . . . -75.00(18) no
    C1 C2 C15 C14 . . . . -19.2(2) no
    C15 C2 C3 N1 . . . . -119.59(13) no
    C1 C2 C15 C10 . . . . 161.87(14) no
    C3 C2 C15 C14 . . . . 78.76(19) no
    C1 C2 C4 C9 . . . . -163.90(14) no
    C2 C3 C16 C17 . . . . 110.27(15) no
    C2 C3 C16 C21 . . . . -69.70(18) no
    N1 C3 C16 C21 . . . . 30.8(2) no
    N1 C3 C16 C17 . . . . -149.28(13) no
    C5 C4 C9 O2 . . . . -177.71(14) no
    C9 C4 C5 C6 . . . . -1.3(2) no
    C2 C4 C5 C6 . . . . 176.86(16) no
    C2 C4 C9 O2 . . . . 4.1(2) no
    C5 C4 C9 C8 . . . . 2.2(2) no
    C2 C4 C9 C8 . . . . -176.06(15) no
    C4 C5 C6 C7 . . . . -0.6(3) no
    C5 C6 C7 C8 . . . . 1.6(3) no
    C6 C7 C8 C9 . . . . -0.7(3) no
    C7 C8 C9 O2 . . . . 178.67(16) no
    C7 C8 C9 C4 . . . . -1.2(3) no
    C11 C10 C15 C14 . . . . -3.4(2) no
    O2 C10 C15 C2 . . . . -5.3(2) no
    C11 C10 C15 C2 . . . . 175.60(16) no
    C15 C10 C11 C12 . . . . 0.9(3) no
    O2 C10 C11 C12 . . . . -178.17(18) no
    O2 C10 C15 C14 . . . . 175.66(15) no
    C10 C11 C12 C13 . . . . 1.8(3) no
    C11 C12 C13 C14 . . . . -2.0(3) no
    C12 C13 C14 C15 . . . . -0.6(3) no
    C13 C14 C15 C10 . . . . 3.2(2) no
    C13 C14 C15 C2 . . . . -175.76(16) no
    C21 C16 C17 C18 . . . . -0.6(2) no
    C3 C16 C17 C18 . . . . 179.44(14) no
    C3 C16 C21 C20 . . . . 178.70(14) no
    C17 C16 C21 C20 . . . . -1.3(2) no
    C16 C17 C18 C19 . . . . 1.4(2) no
    C17 C18 C19 C20 . . . . -0.2(2) no
    C18 C19 C20 C21 . . . . -1.7(2) no
    C18 C19 C20 N2 . . . . 176.99(15) no
    C19 C20 C21 C16 . . . . 2.5(2) no
    N2 C20 C21 C16 . . . . -176.22(14) no
    N1 C22 C23 C24 . . . . -68.6(2) no
    C22 C23 C24 N3 . . . . -50.6(2) no
    N3 C25 C26 O5 . . . . -59.3(2) no
    O5 C27 C28 N3 . . . . 59.0(2) no
loop_
    _geom_hbond_atom_site_label_D
    _geom_hbond_atom_site_label_H
    _geom_hbond_atom_site_label_A
    _geom_hbond_site_symmetry_A
    _geom_hbond_distance_DH
    _geom_hbond_distance_HA
    _geom_hbond_distance_DA
    _geom_hbond_angle_DHA
    _geom_hbond_publ_flag
    C17 H17 O1 2_655 0.93 2.42 3.2423(19) 148 yes
    C22 H22A N3 . 0.97 2.61 2.978(2) 103 no
_iucr_refine_instructions_details
;
TITL HB-108
CELL  0.71073   9.2637  11.4091  23.3310   90.000   96.930   90.000
ZERR     4.00   0.0006   0.0005   0.0015    0.000    0.005    0.000
LATT   1
SYMM  1/2 - X, 1/2 + Y, 1/2 - Z
SFAC  C    H    N    O
UNIT  112  108  12   20
MERG   2
OMIT  -2   1   2
OMIT  -2   0   4
OMIT   0   2   4
FMAP   2
PLAN   3
ACTA
LIST   4
SIZE   0.220   0.377   0.550
BOND   $H
CONF
L.S.  13
WGHT    0.045700
FVAR       0.14910
C1    1    0.788554    0.511332    0.221628    11.00000    0.04741    0.03877 =
         0.03825    0.00261   -0.00610   -0.00114
C2    1    0.679683    0.590133    0.247761    11.00000    0.04801    0.03832 =
         0.03469    0.00327    0.00235   -0.00095
C3    1    0.698325    0.673099    0.193305    11.00000    0.04475    0.03736 =
         0.03864    0.00094    0.00216   -0.00026
AFIX  13
H3    2    0.747350    0.746582    0.205641    11.00000   -1.20000
AFIX   0
C4    1    0.741214    0.644010    0.304408    11.00000    0.05651    0.04294 =
         0.03386    0.00427    0.00196   -0.00368
C5    1    0.889460    0.650552    0.322293    11.00000    0.05678    0.06413 =
         0.04692    0.00058   -0.00166   -0.00877
AFIX  43
H5    2    0.954404    0.617259    0.299547    11.00000   -1.20000
AFIX   0
C6    1    0.942161    0.705569    0.373216    11.00000    0.07375    0.08656 =
         0.05345   -0.00171   -0.01022   -0.01985
AFIX  43
H6    2    1.041737    0.708658    0.384783    11.00000   -1.20000
AFIX   0
C7    1    0.847208    0.755530    0.406586    11.00000    0.09980    0.07817 =
         0.04349   -0.00781   -0.00123   -0.02893
AFIX  43
H7    2    0.882790    0.794272    0.440436    11.00000   -1.20000
AFIX   0
C8    1    0.699823    0.749047    0.390598    11.00000    0.09744    0.06192 =
         0.04330   -0.00820    0.01902   -0.01423
AFIX  43
H8    2    0.635589    0.782409    0.413630    11.00000   -1.20000
AFIX   0
C9    1    0.647710    0.692086    0.339621    11.00000    0.06094    0.04906 =
         0.04377    0.00287    0.00760   -0.00654
C10   1    0.445943    0.595210    0.289680    11.00000    0.05317    0.05510 =
         0.05142    0.00520    0.00544   -0.00365
C11   1    0.304401    0.559843    0.293142    11.00000    0.05514    0.08003 =
         0.07771    0.00839    0.01458   -0.00189
AFIX  43
H11   2    0.248561    0.597715    0.318063    11.00000   -1.20000
AFIX   0
C12   1    0.247139    0.468725    0.259632    11.00000    0.05702    0.08861 =
         0.08857    0.01568    0.00554   -0.02065
AFIX  43
H12   2    0.151189    0.445966    0.260931    11.00000   -1.20000
AFIX   0
C13   1    0.331530    0.410674    0.223970    11.00000    0.07211    0.07045 =
         0.07377    0.00035   -0.00001   -0.02662
AFIX  43
H13   2    0.293435    0.347204    0.202142    11.00000   -1.20000
AFIX   0
C14   1    0.472517    0.446618    0.220609    11.00000    0.06467    0.05604 =
         0.05506   -0.00006    0.00446   -0.01415
AFIX  43
H14   2    0.529032    0.406555    0.196692    11.00000   -1.20000
AFIX   0
C15   1    0.531215    0.541902    0.252491    11.00000    0.05166    0.04584 =
         0.04073    0.00745    0.00090   -0.00451
C16   1    0.571005    0.694793    0.148711    11.00000    0.04450    0.04186 =
         0.03527    0.00335    0.00528    0.00141
C17   1    0.506796    0.804947    0.144079    11.00000    0.05655    0.04511 =
         0.04333   -0.00206    0.00455    0.00692
AFIX  43
H17   2    0.543198    0.864278    0.169088    11.00000   -1.20000
AFIX   0
C18   1    0.390071    0.828049    0.103099    11.00000    0.05845    0.05199 =
         0.05555    0.00117    0.00201    0.01842
AFIX  43
H18   2    0.350004    0.902865    0.100197    11.00000   -1.20000
AFIX   0
C19   1    0.332814    0.740878    0.066554    11.00000    0.04557    0.06935 =
         0.04443    0.00591    0.00050    0.00931
AFIX  43
H19   2    0.253923    0.755530    0.038886    11.00000   -1.20000
AFIX   0
C20   1    0.395139    0.631433    0.071937    11.00000    0.04755    0.05211 =
         0.03846    0.00063    0.00306   -0.00225
C21   1    0.514179    0.607469    0.111389    11.00000    0.05168    0.04159 =
         0.04197    0.00381    0.00147    0.00323
AFIX  43
H21   2    0.556094    0.533291    0.112974    11.00000   -1.20000
AFIX   0
C22   1    0.890018    0.577520    0.130181    11.00000    0.06218    0.05259 =
         0.04717    0.00233    0.01446    0.00869
AFIX  23
H22A  2    0.827141    0.590264    0.094374    11.00000   -1.20000
H22B  2    0.928743    0.498675    0.129043    11.00000   -1.20000
AFIX   0
C23   1    1.014947    0.663232    0.132988    11.00000    0.05171    0.08972 =
         0.06033    0.02040    0.00717    0.00105
AFIX  23
H23A  2    1.076188    0.641838    0.103728    11.00000   -1.20000
H23B  2    1.072894    0.655304    0.170287    11.00000   -1.20000
AFIX   0
C24   1    0.971563    0.790999    0.124410    11.00000    0.06261    0.07165 =
         0.05714    0.00095    0.00850   -0.02030
AFIX  23
H24A  2    0.929146    0.817821    0.158113    11.00000   -1.20000
H24B  2    1.058296    0.837221    0.121569    11.00000   -1.20000
AFIX   0
C25   1    0.809845    0.930608    0.072739    11.00000    0.09069    0.05023 =
         0.10429   -0.00142    0.03368    0.00549
AFIX  23
H25A  2    0.888393    0.986812    0.072681    11.00000   -1.20000
H25B  2    0.763178    0.943490    0.107252    11.00000   -1.20000
AFIX   0
C26   1    0.701505    0.949015    0.020301    11.00000    0.07683    0.07357 =
         0.13640    0.02814    0.01878    0.02620
AFIX  23
H26A  2    0.620983    0.895058    0.021447    11.00000   -1.20000
H26B  2    0.663348    1.028136    0.020782    11.00000   -1.20000
AFIX   0
C27   1    0.821356    0.817051   -0.031208    11.00000    0.08389    0.08822 =
         0.07055    0.00793   -0.00478    0.01208
AFIX  23
H27A  2    0.866156    0.805218   -0.066253    11.00000   -1.20000
H27B  2    0.742801    0.760864   -0.031112    11.00000   -1.20000
AFIX   0
C28   1    0.932107    0.795171    0.020148    11.00000    0.06414    0.06970 =
         0.05856    0.00616    0.00590    0.01464
AFIX  23
H28A  2    0.968691    0.715716    0.018591    11.00000   -1.20000
H28B  2    1.013293    0.848523    0.019153    11.00000   -1.20000
AFIX   0
N1    3    0.802882    0.585048    0.177692    11.00000    0.04660    0.04170 =
         0.03913    0.00456    0.00442    0.00523
N2    3    0.330751    0.536487    0.035266    11.00000    0.06749    0.06540 =
         0.05514   -0.00339   -0.01040   -0.00720
N3    3    0.868730    0.811794    0.073456    11.00000    0.05394    0.04785 =
         0.06016    0.00075    0.00822    0.00110
O1    4    0.846750    0.417913    0.235200    11.00000    0.07192    0.04418 =
         0.05569    0.00863    0.00117    0.01048
O2    4    0.498590    0.685667    0.325968    11.00000    0.06458    0.06443 =
         0.06583   -0.01347    0.01720   -0.00103
O3    4    0.218842    0.555237    0.003788    11.00000    0.08305    0.10059 =
         0.07686   -0.01316   -0.03329   -0.00374
O4    4    0.391380    0.441679    0.037704    11.00000    0.11572    0.06413 =
         0.12787   -0.02456   -0.04304    0.00286
O5    4    0.763950    0.931487   -0.031190    11.00000    0.07943    0.09039 =
         0.10339    0.03879    0.00749    0.01831
HKLF 4
REM  HB-108
REM R1 =  0.0407 for    3044 Fo > 4sig(Fo)  and  0.0915 for all    5393 data
REM    325 parameters refined using      0 restraints
END
WGHT      0.0457      0.0000
REM Highest difference peak  0.149,  deepest hole -0.211,  1-sigma level  0.025
Q1    1   0.3144  0.4567  0.0693  11.00000  0.05    0.15
Q2    1   0.7070  0.6155  0.2768  11.00000  0.05    0.13
Q3    1   0.6175  0.5632  0.2514  11.00000  0.05    0.12
;
