# Supplementary material for: 1-[3-(Morpholin-4-yl)prop­yl]-4-(3-nitro­phen­yl)spiro­[azetidine-3,9′-xanthen]-2-one
Source: Acta Crystallogr Sect E Struct Rep Online. 2014 Feb 28;70(Pt 3):o369–70. doi: 10.1107/S160053681400419X (PMC3998443; doi:10.1107/S160053681400419X)
Supplement: Supplementary file 2 [file e-70-0o369-Isup2.hkl]

#
# h,k,l, Fc-squared, Fo-squared, sigma(Fo-squared), status flag
#
data_I
_shelx_title ' HB-108'
_shelx_refln_list_code          4
_shelx_F_calc_maximum      157.22
_exptl_crystal_F_000      1024.00
_reflns_d_resolution_high  0.7774

loop_
 _space_group_symop_operation_xyz
 'x, y, z'
 '-x+1/2, y+1/2, -z+1/2'
 '-x, -y, -z'
 'x-1/2, -y-1/2, z-1/2'

_cell_length_a     9.2637
_cell_length_b    11.4091
_cell_length_c    23.3310
_cell_angle_alpha  90.000
_cell_angle_beta   96.930
_cell_angle_gamma  90.000

_shelx_F_squared_multiplier     1.000

loop_
 _refln_index_h
 _refln_index_k
 _refln_index_l
 _refln_F_squared_calc
 _refln_F_squared_meas
 _refln_F_squared_sigma
 _refln_observed_status
   2   0   0       3425.36       3664.42        36.39 o
   4   0   0        778.39        768.52        14.63 o
   6   0   0       1111.52       1107.28        26.31 o
   8   0   0          1.13          9.31        10.59 o
  10   0   0         53.74         57.38        13.35 o
   1   1   0       9908.69       9984.85        87.70 o
   2   1   0       5201.15       4848.39        43.37 o
   3   1   0        326.99        347.69        10.61 o
   4   1   0        381.25        387.02         9.30 o
   5   1   0        235.03        272.40         8.42 o
   6   1   0        346.25        354.14         8.60 o
   7   1   0         43.38         45.46         6.73 o
   8   1   0         10.46         13.94         7.92 o
   9   1   0        124.85        116.80         8.09 o
  10   1   0          0.35          9.32         9.01 o
  11   1   0          3.44         -8.91        10.18 o
   0   2   0         10.82         21.75        14.45 o
   1   2   0          9.01         12.83         8.46 o
   2   2   0      11938.29      11392.36       161.21 o
   3   2   0        314.98        239.00         9.13 o
   4   2   0        578.31        585.50         9.78 o
   5   2   0          0.78          1.53         6.99 o
   6   2   0         91.28         89.58         7.73 o
   7   2   0         31.98         30.24         8.41 o
   8   2   0         37.36         38.73         7.92 o
   9   2   0          5.11         14.42         8.52 o
  10   2   0          2.36          4.15         8.35 o
  11   2   0          3.82          4.48         9.72 o
   1   3   0        340.65        330.91        11.82 o
   2   3   0       1257.22       1261.29        14.22 o
   3   3   0       1628.81       1748.79        14.20 o
   4   3   0         41.54         37.34         7.07 o
   5   3   0        325.86        322.61         8.94 o
   6   3   0          6.79          8.79         7.46 o
   7   3   0        111.32        116.30         8.38 o
   8   3   0        438.94        451.31         9.01 o
   9   3   0          0.72          4.64         7.82 o
  10   3   0          1.52         10.78         8.43 o
  11   3   0          5.62          8.90        10.45 o
   0   4   0        120.36        151.12        10.81 o
   1   4   0       1602.54       1526.43        13.84 o
   2   4   0        618.88        589.23         9.93 o
   3   4   0       2307.47       2085.31        22.20 o
   4   4   0        104.87        106.66         7.51 o
   5   4   0          0.88          7.75         7.25 o
   6   4   0          4.52         10.03         7.44 o
   7   4   0         72.26         65.58         8.66 o
   8   4   0         32.71         37.21         8.50 o
   9   4   0         72.73         70.83         8.29 o
  10   4   0         24.96         22.54         9.28 o
  11   4   0         25.26         20.55        10.27 o
   1   5   0        414.37        400.44         8.50 o
   2   5   0        115.42        113.66         7.58 o
   3   5   0        920.62        973.14        11.03 o
   4   5   0        645.51        666.60        10.88 o
   5   5   0         46.23         51.00         7.31 o
   6   5   0        179.45        172.33         8.39 o
   7   5   0         13.24         24.43         7.52 o
   8   5   0          8.67         12.39         8.70 o
   9   5   0         40.90         48.23         9.34 o
  10   5   0         18.55         21.64         9.16 o
  11   5   0          0.17          7.01         9.93 o
   0   6   0       1426.07       1448.55        17.81 o
   1   6   0        929.52        874.55        10.18 o
   2   6   0       1875.67       1979.54        17.27 o
   3   6   0       1053.28       1116.12        11.07 o
   4   6   0         51.72         52.08         7.50 o
   5   6   0        130.63        131.05         8.54 o
   6   6   0        194.90        198.62         8.21 o
   7   6   0         59.25         61.59         8.40 o
   8   6   0        133.93        131.26         9.13 o
   9   6   0          3.33          5.07         9.21 o
  10   6   0          2.61         10.87        10.92 o
   1   7   0        793.00        768.15        10.17 o
   2   7   0          4.11          6.16         7.48 o
   3   7   0          5.06         13.55         7.37 o
   4   7   0        276.09        275.21         8.21 o
   5   7   0         59.96         62.22         7.44 o
   6   7   0        105.16        106.07         8.35 o
   7   7   0         13.86         23.07         8.03 o
   8   7   0          1.25          7.74         9.51 o
   9   7   0          5.31          8.20         8.54 o
  10   7   0          0.02          5.95         9.82 o
   0   8   0       4994.47       4962.17        25.45 o
   1   8   0         52.82         60.39         7.14 o
   2   8   0         50.51         38.14         7.01 o
   3   8   0          9.96         10.36         7.14 o
   4   8   0          2.59          1.19         6.94 o
   5   8   0        178.81        175.81         8.61 o
   6   8   0        105.82        100.51         8.20 o
   7   8   0         22.80         25.05         8.23 o
   8   8   0          2.69          5.82         8.65 o
   9   8   0         24.36         28.13        10.13 o
   1   9   0          0.27          7.53         7.09 o
   2   9   0         74.42         73.63         7.15 o
   3   9   0         48.72         65.14         7.82 o
   4   9   0        138.67        148.61         8.42 o
   5   9   0        110.41        113.99         8.09 o
   6   9   0        111.16        116.57         8.52 o
   7   9   0         30.57         37.05         8.91 o
   8   9   0          7.87         11.50         9.02 o
   9   9   0          0.47         -2.63        10.22 o
   0  10   0         27.54         38.22         9.70 o
   1  10   0          6.25         11.81         7.02 o
   2  10   0        248.40        290.77         8.56 o
   3  10   0         62.71         73.56         7.83 o
   4  10   0          1.12          8.34         8.00 o
   5  10   0         75.62         78.31         8.68 o
   6  10   0         36.00         42.14         8.91 o
   7  10   0          0.02         -2.70         9.21 o
   8  10   0         12.44         11.94        10.57 o
   1  11   0          4.93         -0.06         7.87 o
   2  11   0          0.45          4.01         7.26 o
   3  11   0          0.22          4.22         8.82 o
   4  11   0          2.65         -1.23         8.46 o
   5  11   0          0.16          4.81         8.48 o
   6  11   0         29.76         26.97         9.35 o
   7  11   0          0.05          9.29         9.73 o
   0  12   0         77.54         79.23        10.62 o
   1  12   0         52.33         55.09         9.91 o
   2  12   0        240.89        224.74        11.30 o
   3  12   0         26.93         40.10         8.83 o
   4  12   0         30.91         37.88         9.33 o
   5  12   0          9.72         17.23        10.09 o
   6  12   0         30.83         30.82        10.33 o
   1  13   0        156.34        158.11         8.36 o
   2  13   0          0.00          5.09         8.32 o
   3  13   0          4.46          6.23         9.83 o
   4  13   0          8.20          4.05         9.17 o
   5  13   0         12.42         10.08        10.16 o
   0  14   0          5.96          6.30        16.19 o
   1  14   0         44.99         36.06         9.16 o
   2  14   0         15.16         18.12         9.75 o
   3  14   0         23.74         24.40        10.11 o
 -11   0   1         86.12         82.92        14.95 o
  -9   0   1         42.33         41.99        10.70 o
  -7   0   1        376.75        400.31        13.81 o
  -5   0   1       1916.70       1841.42        18.77 o
  -3   0   1        192.77        190.49        14.79 o
  -1   0   1      17428.68      16858.57       146.87 o
   1   0   1      10836.39      11161.73        71.08 o
   3   0   1        289.07        289.67        16.19 o
   5   0   1        650.91        698.40        14.27 o
   7   0   1          0.29          4.90         9.72 o
   9   0   1          0.73          7.38        10.80 o
  11   0   1          1.19         -0.80        12.86 o
 -11   1   1          3.87          6.59         9.48 o
 -10   1   1         17.42         25.20         7.93 o
  -9   1   1          1.40         10.08         7.74 o
  -8   1   1         20.65         21.93         7.63 o
  -7   1   1         12.98         10.00         7.38 o
  -6   1   1          2.52          7.32         7.49 o
  -5   1   1         30.67         48.75         7.24 o
  -4   1   1          1.54          1.71         7.42 o
  -3   1   1        335.79        328.58        11.65 o
  -2   1   1       1387.17       1410.40        22.33 o
  -1   1   1       1024.32       1079.56        22.90 o
   0   1   1         83.21        107.88        10.53 o
   1   1   1        906.10       1012.23        16.59 o
   2   1   1       7574.30       7394.46        89.73 o
   3   1   1        104.40        100.85         9.09 o
   4   1   1       1670.31       1532.65        15.71 o
   5   1   1       1915.29       1933.76        18.24 o
   6   1   1         55.17         54.81         7.26 o
   7   1   1         46.22         38.06         7.78 o
   8   1   1         31.30         37.24         7.63 o
   9   1   1          4.52          4.58         7.83 o
  10   1   1         11.96         16.75         8.92 o
  11   1   1         14.38         13.86         8.63 o
 -11   2   1         11.11          8.49         9.60 o
 -10   2   1         19.10         22.86         9.33 o
  -9   2   1         17.00         18.70         7.85 o
  -8   2   1         66.20         70.64         7.71 o
  -7   2   1        154.76        162.23         7.98 o
  -6   2   1        239.03        230.77         8.06 o
  -5   2   1        206.42        207.08         7.90 o
  -4   2   1        318.47        334.50         8.67 o
  -3   2   1         32.73         35.43         8.14 o
  -2   2   1       2452.45       2290.53        35.71 o
  -1   2   1        128.12        146.21        10.91 o
   0   2   1      15008.86      14406.43       126.39 o
   1   2   1       4786.80       4550.33        26.59 o
   2   2   1       3336.78       3305.68        41.43 o
   3   2   1        324.02        300.89         9.05 o
   4   2   1       1600.67       1581.26        21.94 o
   5   2   1        152.86        161.34         7.75 o
   6   2   1         37.85         34.03         7.34 o
   7   2   1         62.56         62.84         8.08 o
   8   2   1         27.05         26.99         7.27 o
   9   2   1          1.92          8.40         8.24 o
  10   2   1         93.05         92.55         8.75 o
  11   2   1         15.41         26.12         9.13 o
 -11   3   1         10.09         17.51         9.86 o
 -10   3   1         24.09         31.06         9.05 o
  -9   3   1         33.51         33.90         8.33 o
  -8   3   1         66.02         63.29         7.99 o
  -7   3   1          8.11          6.40         7.43 o
  -6   3   1         42.31         43.15         7.73 o
  -5   3   1         26.48         27.62         7.10 o
  -4   3   1         18.07         33.26         7.16 o
  -3   3   1        441.63        423.22         9.70 o
  -2   3   1        343.48        380.54        10.30 o
  -1   3   1       3633.48       3595.21        29.41 o
   0   3   1       8589.05       8376.84        43.57 o
   1   3   1       6220.94       6363.37        42.14 o
   2   3   1       2555.14       2483.19        17.07 o
   3   3   1         18.78         24.44         7.64 o
   4   3   1       1194.52       1265.88        15.71 o
   5   3   1        121.27        129.44         7.41 o
   6   3   1        235.18        240.73         8.25 o
   7   3   1         45.46         52.24         7.71 o
   8   3   1          3.48          6.89         7.45 o
   9   3   1         47.44         40.73         8.18 o
  10   3   1          3.50         13.57         8.47 o
  11   3   1          1.98          4.24         9.82 o
 -11   4   1          0.44          7.50        10.15 o
 -10   4   1          7.90         15.40         8.88 o
  -9   4   1         72.34         63.13         9.14 o
  -8   4   1         11.83         15.44         7.89 o
  -7   4   1         32.02         33.98         7.67 o
  -6   4   1         32.06         35.78         7.58 o
  -5   4   1        276.85        275.70         8.67 o
  -4   4   1        201.76        223.59         8.32 o
  -3   4   1         23.14         43.41         8.92 o
  -2   4   1       1055.00       1035.62        12.19 o
  -1   4   1        201.68        230.09         8.60 o
   0   4   1       1017.55       1047.45        12.61 o
   1   4   1         71.62         79.91         8.58 o
   2   4   1        986.72        977.04        11.26 o
   3   4   1       1323.23       1300.18        17.46 o
   4   4   1        125.39        121.90         7.22 o
   5   4   1          0.45          1.05         7.20 o
   6   4   1          0.08          3.67         7.36 o
   7   4   1          1.37          2.72         7.36 o
   8   4   1         43.71         52.09         7.77 o
   9   4   1         47.97         58.56         8.56 o
  10   4   1         36.88         49.95         9.89 o
  11   4   1          3.36          5.61        10.68 o
 -11   5   1         28.63         33.58        10.74 o
 -10   5   1          7.54         16.69        10.17 o
  -9   5   1         12.92         22.15         8.76 o
  -8   5   1         41.06         50.44         8.61 o
  -7   5   1        320.61        314.73        10.13 o
  -6   5   1         86.15         98.95         8.52 o
  -5   5   1        293.50        313.71         8.70 o
  -4   5   1        110.16        136.77         7.58 o
  -3   5   1        478.12        476.43         9.26 o
  -2   5   1        283.53        306.98         8.63 o
  -1   5   1        161.34        170.63         7.86 o
   0   5   1       3697.02       3588.50        36.03 o
   1   5   1         25.25         23.30         8.24 o
   2   5   1       7181.63       7477.67       116.65 o
   3   5   1        171.49        156.72         7.33 o
   4   5   1         48.90         42.32         6.84 o
   5   5   1        148.63        150.73         7.68 o
   6   5   1         10.00         14.52         7.85 o
   7   5   1         91.24        103.20         7.90 o
   8   5   1        111.59        116.27         8.65 o
   9   5   1         31.91         38.37         9.36 o
  10   5   1          5.71         10.75         8.93 o
  11   5   1         15.89         16.75        12.22 o
 -10   6   1          0.76          9.14        10.73 o
  -9   6   1         23.29         12.26         9.47 o
  -8   6   1          9.44         15.41         8.55 o
  -7   6   1        187.70        179.66         8.76 o
  -6   6   1         14.09         20.07         8.38 o
  -5   6   1        150.13        159.63         8.08 o
  -4   6   1        422.21        432.66         9.29 o
  -3   6   1         79.86         63.41         7.02 o
  -2   6   1        764.90        824.21        10.47 o
  -1   6   1        151.96        138.51         7.96 o
   0   6   1        120.28        127.19         7.08 o
   1   6   1         80.64         71.74         6.95 o
   2   6   1        684.96        735.99        10.00 o
   3   6   1         49.66         56.04         7.14 o
   4   6   1         84.31        107.65         7.37 o
   5   6   1        218.71        224.74        11.09 o
   6   6   1         38.55         41.20         8.03 o
   7   6   1        157.29        153.17         8.74 o
   8   6   1        242.58        236.48         8.90 o
   9   6   1         20.44         30.59         9.18 o
  10   6   1          1.46          4.27        10.23 o
 -10   7   1          0.00         -0.61        10.93 o
  -9   7   1         24.09         23.43        10.36 o
  -8   7   1          1.73          0.91         9.63 o
  -7   7   1          0.63         13.16         8.30 o
  -6   7   1         54.92         60.49         8.46 o
  -5   7   1         73.09         75.45         7.66 o
  -4   7   1         16.68         15.32         7.41 o
  -3   7   1         33.01         39.25         7.17 o
  -2   7   1        159.93        167.85         7.87 o
  -1   7   1         96.31         87.89         6.89 o
   0   7   1        208.11        214.47         7.67 o
   1   7   1        492.14        517.23         8.83 o
   2   7   1         14.60         17.23         6.73 o
   3   7   1          6.81         10.38         7.10 o
   4   7   1        299.69        334.29         8.40 o
   5   7   1          3.11          7.81         7.58 o
   6   7   1          4.41          9.00         8.04 o
   7   7   1          6.05          9.43         9.31 o
   8   7   1          0.90          8.58         8.40 o
   9   7   1          0.20          2.06         8.86 o
  10   7   1          0.22          4.20        10.02 o
  -9   8   1          0.16          5.53        10.53 o
  -8   8   1         47.71         41.69         9.10 o
  -7   8   1          7.66          8.79         8.62 o
  -6   8   1        156.09        158.08         8.57 o
  -5   8   1        101.35         97.62         8.09 o
  -4   8   1         16.81         26.84         7.61 o
  -3   8   1        666.33        643.59        10.20 o
  -2   8   1          5.25         11.26         7.22 o
  -1   8   1         65.91         63.85         7.45 o
   0   8   1         37.33         45.91         7.32 o
   1   8   1        256.09        257.62         7.66 o
   2   8   1          3.72          4.25         7.07 o
   3   8   1          9.30         11.31         7.51 o
   4   8   1         11.16          8.29         7.10 o
   5   8   1         11.45         23.00         7.41 o
   6   8   1         13.72         11.20         7.84 o
   7   8   1         50.17         55.05         8.88 o
   8   8   1          4.60          4.33         9.03 o
   9   8   1          0.24          6.27         9.80 o
  -9   9   1          0.28         13.60        10.43 o
  -8   9   1          8.04         18.06         9.62 o
  -7   9   1          8.50         13.77         8.61 o
  -6   9   1          1.73          1.42         8.08 o
  -5   9   1          8.16          6.00         8.12 o
  -4   9   1          1.37          9.56         8.18 o
  -3   9   1         26.95         33.25         7.64 o
  -2   9   1        105.03        101.21         7.41 o
  -1   9   1        334.32        341.96         8.59 o
   0   9   1         41.54         50.54         7.32 o
   1   9   1       1543.97       1505.19        13.76 o
   2   9   1          2.54          5.57         7.64 o
   3   9   1         52.91         51.85         7.91 o
   4   9   1          4.18         13.27         7.52 o
   5   9   1          0.29          5.96         7.70 o
   6   9   1         46.74         44.92         8.41 o
   7   9   1         36.27         45.11         8.57 o
   8   9   1          1.95         11.11         9.26 o
   9   9   1          4.23          3.43        10.20 o
  -8  10   1          2.69          1.25        10.45 o
  -7  10   1         19.41         17.88         9.51 o
  -6  10   1          3.52          5.64         8.56 o
  -5  10   1         19.75         25.92         8.57 o
  -4  10   1        147.23        119.82         9.44 o
  -3  10   1        232.29        228.84         8.67 o
  -2  10   1        218.24        214.16         8.14 o
  -1  10   1          2.35          3.06         7.26 o
   0  10   1          0.90          6.59         8.15 o
   1  10   1        273.72        292.81         9.44 o
   2  10   1         94.76         93.94         8.05 o
   3  10   1         65.33         70.58         7.72 o
   4  10   1          1.20          6.16         8.19 o
   5  10   1         58.99         65.30         8.29 o
   6  10   1          0.74          2.67         8.88 o
   7  10   1         43.68         40.58         9.28 o
   8  10   1         15.81         20.33         9.76 o
  -7  11   1          7.16         15.50         9.94 o
  -6  11   1         42.21         36.85         9.67 o
  -5  11   1         21.62         24.10         8.94 o
  -4  11   1         43.23         50.62         9.73 o
  -3  11   1          9.57          9.54         8.28 o
  -2  11   1          0.17          8.51         8.37 o
  -1  11   1         78.82         71.12         8.18 o
   0  11   1         67.28         75.06         8.23 o
   1  11   1         40.48         27.97        11.99 o
   2  11   1         20.22         31.14         7.96 o
   3  11   1        137.62        130.84         8.10 o
   4  11   1         37.91         34.92         8.70 o
   5  11   1          5.53          6.72         9.96 o
   6  11   1          0.61          3.71         9.32 o
   7  11   1         19.49         20.12         9.80 o
  -6  12   1         18.65         14.96         9.88 o
  -5  12   1         71.72         61.43         9.74 o
  -4  12   1          0.41         11.09         9.11 o
  -3  12   1         37.73         38.72         9.27 o
  -2  12   1          3.19          9.25         8.14 o
  -1  12   1         53.32         50.35         9.18 o
   0  12   1         42.77         40.08         7.42 o
   1  12   1        226.80        216.29        12.27 o
   2  12   1         45.17         40.44         8.78 o
   3  12   1         63.93         69.91         8.69 o
   4  12   1         16.78         13.90         8.75 o
   5  12   1         11.60         18.63         9.11 o
   6  12   1         17.44         23.45         9.78 o
  -5  13   1          0.49          5.41         9.96 o
  -4  13   1          1.94          7.36        10.22 o
  -3  13   1          3.66         10.79         9.09 o
  -2  13   1         65.42         66.04         8.62 o
  -1  13   1         49.68         44.06        14.48 o
   0  13   1          7.47         16.04        11.08 o
   1  13   1          9.40         14.60         8.04 o
   2  13   1         76.87         85.72         9.60 o
   3  13   1          0.78          3.84         8.60 o
   4  13   1          3.79         12.74         9.51 o
   5  13   1         12.09         17.44         9.63 o
  -3  14   1          0.55          7.22         9.43 o
  -2  14   1          0.02          3.86         9.20 o
  -1  14   1          0.06          5.43         8.43 o
   0  14   1         16.31         22.47        14.62 o
   1  14   1         28.75         29.58         8.81 o
   2  14   1         16.54         17.43         9.43 o
   3  14   1          1.36         16.31         9.63 o
 -10   0   2          5.42          6.96        11.78 o
  -8   0   2         35.47         32.58        10.92 o
  -6   0   2         33.64         39.07        10.04 o
  -4   0   2          2.50          5.12         9.60 o
  -2   0   2      14392.85      13719.17        76.24 o
   0   0   2       1768.36       2064.38        38.64 o
   2   0   2       1434.21       1373.89        21.30 o
   4   0   2       8555.63       8943.12       208.94 o
   6   0   2       1748.20       1763.37        20.69 o
   8   0   2          1.04          9.59        11.01 o
  10   0   2          6.38          9.22        10.81 o
 -11   1   2          1.71          6.70         9.52 o
 -10   1   2         16.95         14.77         8.21 o
  -9   1   2          1.19          3.87         8.27 o
  -8   1   2         86.83         92.35         8.22 o
  -7   1   2         44.44         41.07         7.39 o
  -6   1   2          0.60          2.34         7.13 o
  -5   1   2        399.41        416.11         9.72 o
  -4   1   2        595.97        643.85        10.76 o
  -3   1   2       3994.15       3835.95        37.94 o
  -1   1   2          1.69          3.10        14.15 o
   0   1   2       2817.25       2886.33        42.06 o
   1   1   2        119.68        123.33         9.54 o
   2   1   2        839.04        834.26        12.67 o
   3   1   2        802.17        767.37        11.02 o
   4   1   2        636.72        670.32         9.83 o
   5   1   2       1261.35       1310.28        12.08 o
   6   1   2         16.28         19.50         7.41 o
   7   1   2         20.10         31.84         7.39 o
   8   1   2         55.12         48.20         7.55 o
   9   1   2        103.55         93.94         8.51 o
  10   1   2        104.97        110.61         8.78 o
  11   1   2          2.11         12.47         9.02 o
 -11   2   2          0.49          2.76         8.98 o
 -10   2   2         38.96         51.69         9.02 o
  -9   2   2         52.70         70.77         7.87 o
  -8   2   2        100.12         79.15         8.60 o
  -7   2   2          9.26         14.95         7.44 o
  -6   2   2        176.38        160.78         8.28 o
  -5   2   2        206.73        240.19         8.36 o
  -4   2   2          8.26         21.16         7.63 o
  -3   2   2       1905.12       1855.92        16.86 o
  -2   2   2       1116.76       1068.34        20.78 o
  -1   2   2      14862.52      14514.65       141.41 o
   0   2   2       3244.61       3279.66        25.00 o
   1   2   2      24718.90      24140.97        55.79 o
   2   2   2         98.14         98.02         8.40 o
   3   2   2       2173.18       2153.50        15.10 o
   4   2   2        219.60        223.92         7.86 o
   5   2   2        646.34        622.96        11.82 o
   6   2   2         10.13         12.98         6.95 o
   7   2   2         67.81         84.45         8.14 o
   8   2   2          6.10         10.03         7.73 o
   9   2   2          1.70          5.71         8.01 o
  10   2   2          1.14          5.23         8.16 o
  11   2   2          6.37         13.65         9.03 o
 -11   3   2          2.53          8.76         9.27 o
 -10   3   2         47.57         51.09         8.79 o
  -9   3   2        125.08        115.49         8.97 o
  -8   3   2         98.93        108.86         8.00 o
  -7   3   2         43.68         47.46         7.73 o
  -6   3   2          4.23          9.53         7.35 o
  -5   3   2        254.21        216.31         8.36 o
  -4   3   2        469.87        464.16        10.07 o
  -3   3   2          0.31          8.61         8.16 o
  -2   3   2       1249.75       1200.20        24.26 o
  -1   3   2          0.19          6.72         8.18 o
   0   3   2       1621.91       1622.08        15.87 o
   1   3   2       1178.00       1197.74        17.53 o
   2   3   2          6.10          4.06         7.63 o
   3   3   2        873.34        837.28        10.58 o
   4   3   2          8.58          8.80         6.79 o
   5   3   2          5.81          8.70         6.29 o
   6   3   2        176.27        169.90         8.37 o
   7   3   2          1.42         10.06         7.31 o
   8   3   2        167.97        182.72         8.17 o
   9   3   2         61.64         70.66         8.73 o
  10   3   2         27.97         29.97         9.02 o
  11   3   2          3.71          9.62         9.20 o
 -11   4   2         32.49         34.28         9.83 o
 -10   4   2         21.90         28.52         8.72 o
  -9   4   2         43.75         40.54         8.95 o
  -8   4   2        235.30        259.93         9.14 o
  -7   4   2        870.36        882.39        11.12 o
  -6   4   2          0.17          9.72         7.52 o
  -5   4   2       1833.51       1944.85        14.23 o
  -4   4   2        330.81        338.92         9.10 o
  -3   4   2        900.92        824.17        11.41 o
  -2   4   2        574.26        705.62        15.02 o
  -1   4   2          1.12          3.66         7.18 o
   0   4   2       3566.38       3774.41        39.93 o
   1   4   2       1303.05       1233.24        14.22 o
   2   4   2        455.98        488.30        10.97 o
   3   4   2       6533.52       6410.73        51.81 o
   4   4   2        213.50        217.61         7.45 o
   5   4   2          7.40          8.31         7.45 o
   6   4   2        562.77        561.31        11.10 o
   7   4   2        216.97        202.17         8.18 o
   8   4   2          0.00          5.82         7.74 o
   9   4   2          5.71         10.80         8.51 o
  10   4   2          0.12          9.37         9.84 o
  11   4   2          0.04         -2.37         9.55 o
 -11   5   2          6.58          7.89        10.17 o
 -10   5   2         13.64         11.85         9.99 o
  -9   5   2        177.09        192.15         9.21 o
  -8   5   2        239.08        229.19         9.34 o
  -7   5   2        193.11        215.65         8.69 o
  -6   5   2          0.74          9.39         8.42 o
  -5   5   2         11.34         10.17         7.51 o
  -4   5   2        198.55        221.07         8.24 o
  -3   5   2        611.67        577.00        12.04 o
  -2   5   2        498.04        524.76        13.05 o
  -1   5   2         74.09         67.57         6.66 o
   0   5   2        379.80        389.14         8.69 o
   1   5   2        559.36        535.92         8.93 o
   2   5   2        278.56        297.44         7.86 o
   3   5   2          5.18          6.98         7.08 o
   4   5   2         22.90         23.93         7.04 o
   5   5   2         58.02         51.90         7.78 o
   6   5   2         38.34         41.89         7.57 o
   7   5   2          7.88         14.18         7.52 o
   8   5   2        226.75        238.21         8.99 o
   9   5   2         12.73         14.56         8.91 o
  10   5   2          0.68         -0.78         8.74 o
 -10   6   2         19.67         19.05        10.28 o
  -9   6   2         62.07         64.20        10.49 o
  -8   6   2         47.75         36.26         8.70 o
  -7   6   2          1.49          3.17         9.63 o
  -6   6   2        531.70        521.40        10.28 o
  -5   6   2         42.44         41.65         7.73 o
  -4   6   2       1105.60       1148.07        11.74 o
  -3   6   2        167.23        172.72         8.02 o
  -2   6   2        911.29        921.26        11.82 o
  -1   6   2       1001.46        949.04        10.99 o
   0   6   2         34.56         23.86         6.56 o
   1   6   2       1787.11       1783.65        27.38 o
   2   6   2          0.39          1.58         6.97 o
   3   6   2         75.30         78.30         7.86 o
   4   6   2        103.46        100.87         7.33 o
   5   6   2        403.03        431.12         8.85 o
   6   6   2         11.71         13.80         7.78 o
   7   6   2        469.42        488.08         9.57 o
   8   6   2         32.81         41.30         8.56 o
   9   6   2        125.72        117.29         9.78 o
  10   6   2          0.00          8.59         9.56 o
 -10   7   2          1.40         13.17        11.15 o
  -9   7   2         11.84         18.95         9.40 o
  -8   7   2          2.50          7.78         9.47 o
  -7   7   2         34.91         36.36         9.24 o
  -6   7   2          3.06          5.82         8.77 o
  -5   7   2         56.39         57.70         7.69 o
  -4   7   2         62.83         74.94         7.65 o
  -3   7   2         77.30         85.44         8.08 o
  -2   7   2          5.34          1.87         7.77 o
  -1   7   2         19.44         12.13         6.47 o
   0   7   2        216.49        205.52         7.14 o
   1   7   2        210.68        217.14         8.30 o
   2   7   2        145.47        158.57         7.02 o
   3   7   2         35.30         46.66         7.68 o
   4   7   2        334.53        355.09         8.83 o
   5   7   2        100.78         92.05         7.37 o
   6   7   2        186.25        182.01        10.25 o
   7   7   2        101.19         99.55        11.49 o
   8   7   2         49.35         56.39         8.67 o
   9   7   2          0.01          5.38         8.83 o
  10   7   2          7.10          6.12        11.11 o
  -9   8   2         30.49         29.70        11.13 o
  -8   8   2         18.90         17.70         9.74 o
  -7   8   2          5.59         13.59         9.40 o
  -6   8   2          0.23          2.23         8.01 o
  -5   8   2         37.45         50.06         8.09 o
  -4   8   2          3.40          7.82         7.78 o
  -3   8   2        336.68        349.28         9.69 o
  -2   8   2        909.55        996.59        21.69 o
  -1   8   2         27.09         38.28         7.18 o
   0   8   2          6.80          5.48         7.18 o
   1   8   2        375.95        348.91         9.71 o
   2   8   2         79.98         89.69         7.29 o
   3   8   2        161.89        172.89         8.02 o
   4   8   2          1.43          9.39         7.46 o
   5   8   2        142.82        151.01         8.01 o
   6   8   2        552.71        592.01         9.66 o
   7   8   2          0.06          9.68         8.44 o
   8   8   2         20.85         11.89         8.37 o
   9   8   2         36.26         36.35         9.88 o
  -9   9   2         36.34         39.31        12.39 o
  -8   9   2          0.25         10.35        10.09 o
  -7   9   2          3.96          5.14         8.64 o
  -6   9   2         18.73         29.17         8.28 o
  -5   9   2        207.49        217.54         9.37 o
  -4   9   2        117.57        118.33         8.18 o
  -3   9   2          6.89         11.89         7.37 o
  -2   9   2         83.88         82.18         8.87 o
  -1   9   2         41.13         41.44         7.45 o
   0   9   2        189.94        204.52         8.09 o
   1   9   2          8.92         13.21         7.75 o
   2   9   2        166.15        171.10        10.83 o
   3   9   2         13.25         18.81         7.69 o
   4   9   2         98.83         76.19         7.91 o
   5   9   2        146.03        138.85         8.21 o
   6   9   2          1.88         12.18         8.08 o
   7   9   2         95.50        105.52         9.06 o
   8   9   2          1.55          4.85         9.39 o
   9   9   2          0.06          3.05         9.86 o
  -8  10   2         20.61         31.71        11.45 o
  -7  10   2          0.00          8.90         9.54 o
  -6  10   2          1.40         13.26         8.89 o
  -5  10   2          3.79         12.24         8.90 o
  -4  10   2        144.80        134.31         8.56 o
  -3  10   2        115.02        105.22         8.21 o
  -2  10   2         79.77         91.62         7.75 o
  -1  10   2        230.92        248.04         8.35 o
   0  10   2        243.90        258.21         8.64 o
   1  10   2        224.85        205.86         7.86 o
   2  10   2        175.10        189.43         7.54 o
   3  10   2         16.06         17.98         6.73 o
   4  10   2          2.73          7.84         7.79 o
   5  10   2          8.89          8.92         8.37 o
   6  10   2        120.56        140.12         9.04 o
   7  10   2         62.83         54.92         9.66 o
   8  10   2         30.79         28.14        10.33 o
  -7  11   2          5.27          8.88        10.48 o
  -6  11   2          7.12         12.49         9.38 o
  -5  11   2         80.24         66.46         9.21 o
  -4  11   2         97.16         94.62         9.06 o
  -3  11   2         20.10         21.29         8.52 o
  -2  11   2         39.07         39.15         7.31 o
  -1  11   2        101.14        108.62         8.59 o
   0  11   2         52.87         52.07         7.78 o
   1  11   2        156.89        154.82         8.25 o
   2  11   2          3.55         12.42         7.63 o
   3  11   2          0.27         11.75         7.48 o
   4  11   2          0.11         -0.99         8.33 o
   5  11   2          0.96          5.51         8.72 o
   6  11   2         11.21         18.66         9.23 o
   7  11   2          0.65          7.67         9.53 o
  -6  12   2         16.61         18.68        11.08 o
  -5  12   2         31.52         33.69         9.67 o
  -4  12   2         37.38         53.08         8.86 o
  -3  12   2          8.44         13.83         8.83 o
  -2  12   2         20.14         21.71         7.47 o
  -1  12   2         10.30         15.64         7.57 o
   0  12   2        127.89        138.18         9.43 o
   1  12   2          6.15          7.94         8.10 o
   2  12   2        140.07        147.22         9.32 o
   3  12   2          0.03          2.27         8.74 o
   4  12   2          2.60         -4.03         9.10 o
   5  12   2         13.72          9.50         9.75 o
   6  12   2          2.11         13.65         9.51 o
  -5  13   2          2.45          9.24        10.50 o
  -4  13   2         30.59         26.68         9.43 o
  -3  13   2          0.09          1.10         9.01 o
  -2  13   2          1.66         11.25         8.71 o
  -1  13   2         42.91         41.26        10.45 o
   0  13   2         12.03         21.84        10.39 o
   1  13   2          0.18          3.72         8.74 o
   2  13   2         32.09         27.72         9.29 o
   3  13   2          3.11         10.24         8.90 o
   4  13   2         45.30         49.00         9.32 o
   5  13   2         17.94         16.81         9.85 o
  -3  14   2         13.79         11.29         9.58 o
  -2  14   2          5.97         14.25         9.24 o
  -1  14   2          0.05          3.67         9.23 o
   0  14   2          0.50          2.98         9.59 o
   1  14   2         15.23         11.94        10.34 o
   2  14   2         21.46         17.68         9.84 o
   3  14   2         34.57         29.86        10.03 o
 -11   0   3          1.12          4.40        12.64 o
  -9   0   3         37.83         55.50        11.02 o
  -7   0   3        316.51        323.18        13.49 o
  -5   0   3       1642.36       1667.93        19.71 o
  -3   0   3        242.48        234.14        15.26 o
  -1   0   3         22.84         24.07        14.95 o
   1   0   3       1044.47       1082.96        20.36 o
   3   0   3       2552.16       2534.36        31.26 o
   5   0   3         40.01         29.41         9.38 o
   7   0   3         60.33         75.87        13.49 o
   9   0   3         20.68         29.24        10.50 o
  11   0   3          5.49          0.02        14.15 o
 -11   1   3         44.94         57.88         9.74 o
 -10   1   3          6.82          9.13         8.04 o
  -9   1   3          8.31         11.60         8.14 o
  -8   1   3        129.59        121.95         8.31 o
  -7   1   3        135.06        145.21         7.85 o
  -6   1   3         14.75         20.61         7.92 o
  -5   1   3         88.43         89.57         7.51 o
  -4   1   3        297.74        295.35         9.35 o
  -3   1   3        693.56        625.20        12.32 o
  -2   1   3       1382.18       1349.90        19.06 o
  -1   1   3       3847.86       3843.99        42.98 o
   0   1   3         85.80         92.88         9.74 o
   1   1   3         19.91         12.00         8.29 o
   2   1   3         11.82          7.73         7.72 o
   3   1   3         44.64         46.55         7.50 o
   4   1   3          2.32          7.07         6.96 o
   5   1   3         63.58         81.50         7.28 o
   6   1   3        237.06        241.86         8.33 o
   7   1   3        163.95        147.79         9.09 o
   8   1   3          3.92          7.45         7.55 o
   9   1   3         88.42         78.59         7.42 o
  10   1   3         30.48         24.21         8.59 o
  11   1   3          1.91         12.66         9.31 o
 -11   2   3          1.58          1.67         9.38 o
 -10   2   3          7.77         15.88         9.22 o
  -9   2   3         27.76         38.10         7.92 o
  -8   2   3        203.94        215.70         8.76 o
  -7   2   3        417.00        407.49         8.71 o
  -6   2   3         87.81         75.06         7.50 o
  -5   2   3         79.98         81.05         7.61 o
  -4   2   3        717.25        684.11        10.80 o
  -3   2   3       4495.44       4532.23        41.75 o
  -2   2   3       1197.60       1209.42        38.23 o
  -1   2   3        875.13        795.75        14.42 o
   0   2   3         27.11         30.63         8.79 o
   1   2   3       3678.45       3707.30        22.15 o
   2   2   3         14.38         21.80         8.21 o
   3   2   3        180.20        169.92         7.76 o
   4   2   3        496.74        520.11         9.21 o
   5   2   3        455.71        445.17         8.25 o
   6   2   3          0.31          1.88         7.17 o
   7   2   3         82.75         91.26         7.90 o
   8   2   3          0.66         14.21         7.09 o
   9   2   3          2.15          6.97         7.64 o
  10   2   3          0.01          8.77         7.65 o
  11   2   3          9.25          3.60         9.05 o
 -11   3   3          2.30         12.74        10.88 o
 -10   3   3         14.32         25.03         9.53 o
  -9   3   3          2.58         -1.08         8.55 o
  -8   3   3        516.74        540.53        12.53 o
  -7   3   3        230.19        254.85         9.02 o
  -6   3   3        104.03         97.92         8.21 o
  -5   3   3        111.71        139.97         8.17 o
  -4   3   3       1414.39       1426.87        14.16 o
  -3   3   3       2429.51       2414.16        19.14 o
  -2   3   3       3070.85       2985.33        42.23 o
  -1   3   3        897.33        825.85        13.40 o
   0   3   3        759.46        791.27        12.38 o
   1   3   3       1898.80       2020.94        18.75 o
   2   3   3         39.48         33.53         7.62 o
   3   3   3       1679.11       1757.24        24.49 o
   4   3   3         36.83         33.51         7.14 o
   5   3   3          0.16          7.14         6.99 o
   6   3   3        100.73         94.97         8.89 o
   7   3   3        109.02        109.48         8.00 o
   8   3   3         45.53         52.91         7.53 o
   9   3   3        126.13        127.45         8.65 o
  10   3   3          9.88         11.20         8.63 o
  11   3   3         11.80         14.90         9.92 o
 -11   4   3          0.75         14.08        10.21 o
 -10   4   3         32.74         45.12         9.65 o
  -9   4   3          0.70          9.20         9.11 o
  -8   4   3        997.67        976.05        12.72 o
  -7   4   3         22.12         39.21         8.82 o
  -6   4   3         21.80         17.63         7.99 o
  -5   4   3         59.47         60.16         8.00 o
  -4   4   3        537.31        565.68        10.99 o
  -3   4   3         89.94         82.90         8.26 o
  -2   4   3        226.89        248.75         9.28 o
  -1   4   3       1167.93       1178.15        12.92 o
   0   4   3       1243.52       1201.78        12.74 o
   1   4   3       1078.08       1118.44        24.40 o
   2   4   3        170.91        188.85         7.73 o
   3   4   3        506.88        512.03         9.17 o
   4   4   3         31.03         38.47         6.29 o
   5   4   3         34.81         33.26         7.98 o
   6   4   3         56.77         57.41         8.04 o
   7   4   3        229.04        237.03         8.33 o
   8   4   3          4.90         -0.12         7.91 o
   9   4   3          5.15          2.85         8.36 o
  10   4   3          1.73         -1.30         9.66 o
  11   4   3          0.27          6.49         9.59 o
 -11   5   3          0.06         -1.71        10.33 o
 -10   5   3         23.58         19.28        10.20 o
  -9   5   3          0.76          6.46         9.34 o
  -8   5   3         18.04         24.74         9.27 o
  -7   5   3          5.91         16.58         8.66 o
  -6   5   3        121.30        127.41         9.28 o
  -5   5   3        341.62        369.72        10.26 o
  -4   5   3        403.73        352.32        10.84 o
  -3   5   3         38.40         36.57         7.96 o
  -2   5   3        402.00        429.47        10.53 o
  -1   5   3         10.54         19.21         7.09 o
   0   5   3       1251.73       1264.75        16.88 o
   1   5   3       2292.35       2383.08        21.15 o
   2   5   3         88.53         81.36         7.04 o
   3   5   3         99.95         92.31         6.63 o
   4   5   3          0.08          7.14         6.81 o
   5   5   3        529.89        487.05         8.86 o
   6   5   3       1063.88       1071.65        18.70 o
   7   5   3         35.29         45.64         8.14 o
   8   5   3        395.21        392.00        18.31 o
   9   5   3         27.59         27.39         9.61 o
  10   5   3          1.66          0.25         8.86 o
 -10   6   3         64.69         48.92        10.50 o
  -9   6   3         32.05         31.74         9.77 o
  -8   6   3          4.21          6.95        10.14 o
  -7   6   3         58.04         59.34        10.20 o
  -6   6   3          0.84          4.36         8.21 o
  -5   6   3          0.31          1.76         7.81 o
  -4   6   3         24.93         34.79         7.71 o
  -3   6   3        699.49        747.01        16.17 o
  -2   6   3        846.06        859.82        13.24 o
  -1   6   3        564.92        592.60         9.84 o
   0   6   3        472.05        555.88         9.39 o
   1   6   3          8.24          7.34         6.29 o
   2   6   3         49.84         73.73         7.59 o
   3   6   3        734.47        787.61        10.91 o
   4   6   3         29.35         18.34         8.17 o
   5   6   3        213.32        212.96         8.06 o
   6   6   3        275.72        268.42         8.17 o
   7   6   3         76.27         77.47         8.09 o
   8   6   3         59.05         70.47         8.18 o
   9   6   3          2.68          8.90         9.72 o
  10   6   3          4.28          7.78         9.58 o
 -10   7   3          0.39          6.29        10.57 o
  -9   7   3         26.53         29.91         9.99 o
  -8   7   3         18.71         18.89         9.28 o
  -7   7   3          2.12          7.01         8.76 o
  -6   7   3        164.75        170.97         9.34 o
  -5   7   3          0.30         10.14         8.39 o
  -4   7   3         17.42         14.92         7.57 o
  -3   7   3        301.60        310.35         9.03 o
  -2   7   3        770.95        782.10        10.35 o
  -1   7   3        197.39        204.21         7.56 o
   0   7   3         86.35         92.04         7.14 o
   1   7   3         11.37         17.91         6.47 o
   2   7   3         69.05         62.33         6.91 o
   3   7   3          1.58         15.36         7.13 o
   4   7   3        141.35        147.83         7.83 o
   5   7   3         62.88         68.83         7.22 o
   6   7   3         96.67         90.73         9.30 o
   7   7   3         32.59         31.97         7.81 o
   8   7   3          6.81         10.22         8.50 o
   9   7   3          1.97         -0.80         9.60 o
  10   7   3          0.55         10.06        10.03 o
  -9   8   3          0.05         13.41        12.43 o
  -8   8   3         46.11         49.22        19.34 o
  -7   8   3         79.18         81.61         9.29 o
  -6   8   3          0.12          5.09         8.47 o
  -5   8   3          0.52         -3.24         8.02 o
  -4   8   3          9.05         14.48         7.31 o
  -3   8   3         10.20          4.67         7.48 o
  -2   8   3         91.94        102.24         8.49 o
  -1   8   3         67.92         71.77         7.12 o
   0   8   3         72.55         68.67         6.91 o
   1   8   3          9.58         13.73         6.44 o
   2   8   3         49.87         49.00         6.62 o
   3   8   3          4.15          9.85         7.32 o
   4   8   3         92.08         94.24         7.20 o
   5   8   3         58.21         71.79         7.75 o
   6   8   3         13.26          7.25         7.52 o
   7   8   3         82.19         72.19         8.37 o
   8   8   3          1.72          7.89         8.68 o
   9   8   3          4.46         13.34        11.04 o
  -9   9   3          2.46         16.32        12.07 o
  -8   9   3          0.36         15.67        10.65 o
  -7   9   3          0.62         10.64         9.55 o
  -6   9   3         57.45         59.11         9.38 o
  -5   9   3         99.85         93.46         8.46 o
  -4   9   3         22.57         29.79         8.46 o
  -3   9   3        322.53        311.55         8.51 o
  -2   9   3          0.18         -1.59         7.96 o
  -1   9   3         93.13         91.90         7.68 o
   0   9   3         16.49         18.72         7.08 o
   1   9   3        373.71        379.02         7.87 o
   2   9   3          2.39          9.30         6.70 o
   3   9   3        350.97        361.66         9.27 o
   4   9   3         29.38         29.17         7.62 o
   5   9   3         63.27         59.47         7.87 o
   6   9   3         18.16         16.47         8.17 o
   7   9   3          9.42         11.09         9.17 o
   8   9   3         13.81         23.13         9.19 o
   9   9   3         21.87         19.78         9.95 o
  -8  10   3          0.09          4.68        11.61 o
  -7  10   3          0.87          7.08        10.65 o
  -6  10   3          9.61         16.12         9.06 o
  -5  10   3         27.58         22.67         8.73 o
  -4  10   3         30.62         32.19         8.24 o
  -3  10   3        155.00        160.05         9.04 o
  -2  10   3          4.59         10.88         8.73 o
  -1  10   3         24.02         18.61         7.33 o
   0  10   3         60.99         64.73         7.16 o
   1  10   3          8.87         11.40         6.68 o
   2  10   3         31.42         28.83         7.52 o
   3  10   3        318.30        273.78         8.97 o
   4  10   3         18.09         22.40         7.71 o
   5  10   3         35.88         35.64         7.91 o
   6  10   3          0.26         10.18         8.52 o
   7  10   3          6.82          4.36         8.55 o
   8  10   3          1.95          0.98         9.48 o
  -7  11   3          1.13          1.12        12.53 o
  -6  11   3          0.20          5.75         9.79 o
  -5  11   3         27.79         27.11         9.05 o
  -4  11   3         12.52         20.82         8.85 o
  -3  11   3          4.83         -1.97         8.02 o
  -2  11   3        542.21        526.21        21.36 o
  -1  11   3         36.12         24.30         8.05 o
   0  11   3        163.84        152.15        10.38 o
   1  11   3          2.45          2.49         7.21 o
   2  11   3          0.00          2.86         7.41 o
   3  11   3         53.27         51.16         8.51 o
   4  11   3          0.88          5.28         8.33 o
   5  11   3          0.00          3.05         8.40 o
   6  11   3         20.90         12.79         9.09 o
   7  11   3          8.43         15.39         9.99 o
  -6  12   3          2.74         13.08        10.59 o
  -5  12   3          1.97         10.38         9.51 o
  -4  12   3         37.53         20.91         9.53 o
  -3  12   3         33.56         32.55         9.33 o
  -2  12   3          0.36         -0.67         8.06 o
  -1  12   3          0.10          8.72         7.60 o
   0  12   3          8.25          7.36        10.30 o
   1  12   3        107.75        100.95         8.92 o
   2  12   3          1.03          7.50         7.77 o
   3  12   3          3.94         14.16         8.78 o
   4  12   3          0.37          6.31         8.55 o
   5  12   3          0.33          9.70         8.94 o
   6  12   3          2.12          5.24        10.24 o
  -5  13   3          7.13         23.90        11.10 o
  -4  13   3         10.60         15.25         9.64 o
  -3  13   3          2.27          9.18         8.55 o
  -2  13   3          3.09          6.86         8.52 o
  -1  13   3         39.27         39.23        10.25 o
   0  13   3         25.68         22.81         8.36 o
   1  13   3         25.98         25.80         8.04 o
   2  13   3          0.55          0.97         8.58 o
   3  13   3          1.83          5.31         9.47 o
   4  13   3          5.76         15.16         9.70 o
   5  13   3          0.58         -5.89         9.86 o
  -3  14   3          1.06          2.45        10.19 o
  -2  14   3          4.01         12.73         9.39 o
  -1  14   3          0.46          5.22        13.40 o
   0  14   3          0.78          6.07         9.38 o
   1  14   3          5.43          2.59         8.80 o
   2  14   3          0.00          7.47         9.00 o
   3  14   3          4.16          0.00        21.59 o
 -10   0   4         14.14         25.83        13.20 o
  -8   0   4        144.99        153.31        11.35 o
  -6   0   4         64.56         62.26        10.27 o
  -4   0   4        133.18        124.84        11.61 o
   0   0   4       1811.75       1953.09        65.45 o
   2   0   4       5863.64       5600.78        46.11 o
   4   0   4       2795.79       2847.10        43.18 o
   6   0   4        296.04        287.38        12.24 o
   8   0   4        294.66        298.66        11.29 o
  10   0   4        105.80        103.36        12.53 o
 -11   1   4          0.43          4.13         9.61 o
 -10   1   4         34.04         35.97         8.39 o
  -9   1   4         73.93         94.18         8.99 o
  -8   1   4        139.80        140.22         8.46 o
  -7   1   4         67.28         69.76         8.31 o
  -6   1   4        417.38        391.07         9.53 o
  -5   1   4         82.05         75.89         7.82 o
  -4   1   4         23.96         16.14         7.75 o
  -3   1   4        106.92        124.30         9.29 o
  -2   1   4         15.78         28.58        10.07 o
  -1   1   4        440.59        494.28        13.59 o
   0   1   4       7529.81       7646.03        34.18 o
   1   1   4      20154.65      19143.26       205.23 o
   2   1   4       3761.17       3645.67        19.05 o
   3   1   4        207.64        208.89         8.04 o
   4   1   4        873.21        900.49        19.28 o
   5   1   4        467.42        448.44         8.62 o
   6   1   4         31.62         35.24         6.68 o
   7   1   4        151.74        146.23         7.88 o
   8   1   4        130.49        120.58         7.86 o
   9   1   4        267.45        270.55         8.41 o
  10   1   4          0.69          0.40         9.09 o
  11   1   4         31.56         31.89         9.36 o
 -11   2   4          1.55          5.23        10.53 o
 -10   2   4          2.46          6.60         9.46 o
  -9   2   4         14.59         22.42         7.79 o
  -8   2   4          7.93          9.89         7.76 o
  -7   2   4          1.22          7.57         7.18 o
  -6   2   4        685.48        673.29        11.04 o
  -5   2   4        593.94        603.97        10.67 o
  -4   2   4        789.46        809.64        11.75 o
  -3   2   4        652.79        667.02        13.83 o
  -2   2   4          2.64          6.97        10.18 o
  -1   2   4      12427.41      11841.57        96.44 o
   1   2   4         37.00         48.61         8.42 o
   2   2   4       1113.10       1108.21        12.43 o
   3   2   4         21.90         19.84         6.63 o
   4   2   4        678.46        626.83         9.51 o
   5   2   4        750.18        729.08         9.94 o
   6   2   4          0.76          5.63         6.85 o
   7   2   4        135.57        141.89         7.76 o
   8   2   4         32.21         40.28         7.63 o
   9   2   4         19.95         12.26         7.67 o
  10   2   4         14.45         16.18         8.97 o
  11   2   4          3.35         17.43        10.04 o
 -11   3   4          0.44          2.35         9.68 o
 -10   3   4         13.20         20.23         8.44 o
  -9   3   4         86.30         74.02         8.23 o
  -8   3   4          9.83          9.90         8.00 o
  -7   3   4         88.82         83.80         8.34 o
  -6   3   4         17.22         20.89         8.07 o
  -5   3   4         11.96         20.56         8.84 o
  -4   3   4        905.61        956.13        20.46 o
  -3   3   4        849.05        884.86        21.14 o
  -2   3   4       4162.27       4008.47        25.92 o
  -1   3   4       2784.09       2712.81        19.51 o
   0   3   4       2989.87       2947.44        38.83 o
   1   3   4       1962.93       1953.09        14.78 o
   2   3   4       4813.13       5013.41        28.50 o
   3   3   4         10.37         17.81         6.99 o
   4   3   4        535.05        495.81         8.35 o
   5   3   4        207.77        182.50         7.44 o
   6   3   4         52.46         47.37         8.38 o
   7   3   4         27.59         38.25         8.01 o
   8   3   4         54.50         68.68         6.96 o
   9   3   4          6.23         14.00         8.12 o
  10   3   4          2.68          5.12         8.67 o
  11   3   4          0.93         -1.14        10.12 o
 -11   4   4         59.14         60.75        10.73 o
 -10   4   4         74.09         78.24         9.59 o
  -9   4   4          5.69          8.94         8.56 o
  -8   4   4          0.32          1.83         8.63 o
  -7   4   4        392.88        366.03        10.19 o
  -6   4   4        168.88        168.37         9.80 o
  -5   4   4        114.10        108.69         9.22 o
  -4   4   4       1455.89       1520.16        24.54 o
  -3   4   4       3351.58       3351.15        37.56 o
  -2   4   4        337.83        334.82         9.37 o
  -1   4   4        134.66        126.47         7.87 o
   0   4   4        140.32        126.64         9.20 o
   1   4   4        369.72        346.30         8.15 o
   2   4   4          6.67         12.76         6.57 o
   3   4   4         48.52         60.67         6.96 o
   4   4   4         10.01         12.52         6.42 o
   5   4   4        371.16        346.96         8.07 o
   6   4   4         42.67         51.21         7.21 o
   7   4   4        309.70        297.65         8.62 o
   8   4   4        210.41        209.65         8.96 o
   9   4   4         59.02         76.89         8.39 o
  10   4   4          0.00         -7.75         7.75 o
  11   4   4          1.06         17.33        13.40 o
 -11   5   4          7.81          0.17        11.04 o
 -10   5   4         11.66         11.63         9.43 o
  -9   5   4          0.13         -0.19         8.57 o
  -8   5   4        718.00        709.67        19.89 o
  -7   5   4        147.01        164.34         9.00 o
  -6   5   4        189.23        186.62        10.54 o
  -5   5   4         58.80         55.50        10.08 o
  -4   5   4          5.66          3.14         8.00 o
  -3   5   4        818.85        920.72        12.93 o
  -2   5   4        746.51        732.01        10.47 o
  -1   5   4         55.16         45.46         7.28 o
   0   5   4        363.11        348.65         8.83 o
   1   5   4         10.70          9.08         6.35 o
   2   5   4        435.21        461.15        10.65 o
   3   5   4         56.62         70.81         7.03 o
   4   5   4        134.41        122.34         7.40 o
   5   5   4         47.18         46.16         7.26 o
   6   5   4        841.59        821.28        18.44 o
   7   5   4         20.08         30.56         7.85 o
   8   5   4         49.62         47.50         8.29 o
   9   5   4          5.21          7.86         8.83 o
  10   5   4          3.35          9.11         9.17 o
 -10   6   4          0.38          0.24        10.69 o
  -9   6   4         89.63         87.03        11.62 o
  -8   6   4          2.02          4.40         9.76 o
  -7   6   4         28.86         33.86         8.97 o
  -6   6   4          0.54          4.70         9.21 o
  -5   6   4          8.07         17.50         8.23 o
  -4   6   4          5.55          9.28         7.99 o
  -3   6   4         33.72         35.17         7.43 o
  -2   6   4        713.33        741.19        10.17 o
  -1   6   4       1199.66       1198.25        11.54 o
   0   6   4       1542.67       1543.54        12.53 o
   1   6   4        109.49        115.04         7.15 o
   2   6   4          0.02          4.61         6.52 o
   3   6   4         30.39         33.38         6.56 o
   4   6   4         16.47         23.99         7.86 o
   5   6   4        299.64        287.95         8.29 o
   6   6   4        117.26        109.68         7.44 o
   7   6   4        165.42        152.39         8.08 o
   8   6   4          2.00         10.94         8.14 o
   9   6   4         40.62         46.87         9.29 o
  10   6   4         15.39         14.74         9.96 o
 -10   7   4         38.59         29.60        12.07 o
  -9   7   4         22.10         23.85        12.21 o
  -8   7   4         58.33         70.90        10.97 o
  -7   7   4         58.06         44.45         9.86 o
  -6   7   4          0.19          1.52        10.35 o
  -5   7   4          2.48          6.19         8.79 o
  -4   7   4        395.04        410.88         9.34 o
  -3   7   4         20.28         18.81         7.92 o
  -2   7   4         71.13         89.59         7.73 o
  -1   7   4        172.25        169.65         7.52 o
   0   7   4         54.87         51.69         6.56 o
   1   7   4        783.54        814.09         9.47 o
   2   7   4        135.89        134.14         7.14 o
   3   7   4         48.52         37.04         7.40 o
   4   7   4        195.98        188.41         7.91 o
   5   7   4          2.18          4.19         8.73 o
   6   7   4         85.13         79.61         7.50 o
   7   7   4         29.34         41.44         8.33 o
   8   7   4         10.76         17.63         8.01 o
   9   7   4          1.19          3.36         8.93 o
  10   7   4         37.31         22.94        14.03 o
  -9   8   4         19.19         27.28        13.06 o
  -8   8   4          3.09          4.07        11.67 o
  -7   8   4         23.11         10.59        10.02 o
  -6   8   4          4.19          1.28         9.38 o
  -5   8   4        239.75        232.85         9.20 o
  -4   8   4         21.55         20.68         7.57 o
  -3   8   4         26.70         15.86         7.41 o
  -2   8   4        448.18        465.95         9.46 o
  -1   8   4        226.07        234.56         8.28 o
   0   8   4        154.15        146.60         7.77 o
   1   8   4         12.16         17.63         6.67 o
   2   8   4         78.92         85.13         6.89 o
   3   8   4        212.38        218.37         7.89 o
   4   8   4          8.65         16.86         7.41 o
   5   8   4        133.82        129.22         7.93 o
   6   8   4         38.40         27.97         7.76 o
   7   8   4          0.56          5.63         7.87 o
   8   8   4         26.44         31.46        10.11 o
   9   8   4          8.02         17.02        10.17 o
  -9   9   4         51.83         45.12        13.94 o
  -8   9   4          2.37         12.37        11.13 o
  -7   9   4          0.04          3.49        10.30 o
  -6   9   4         69.17         51.28         9.54 o
  -5   9   4        166.87        174.77         9.23 o
  -4   9   4        193.59        204.38         9.00 o
  -3   9   4        130.42        135.79         8.63 o
  -2   9   4          8.88         17.39         7.71 o
  -1   9   4        130.71        128.08         8.54 o
   0   9   4         15.63         14.02         8.47 o
   1   9   4        274.08        283.49         7.69 o
   2   9   4        361.26        351.92         8.44 o
   3   9   4          7.14         18.44         7.64 o
   4   9   4        354.74        366.95        11.62 o
   5   9   4          0.23         17.74         8.48 o
   6   9   4         37.85         47.61         8.69 o
   7   9   4         35.55         33.62         8.44 o
   8   9   4          5.61          3.30         8.86 o
  -8  10   4         25.01         29.43        11.29 o
  -7  10   4          1.98          4.93        10.80 o
  -6  10   4          4.42          5.46        10.16 o
  -5  10   4         28.55         31.79         8.94 o
  -4  10   4        481.48        524.87        10.68 o
  -3  10   4         56.61         60.11         8.24 o
  -2  10   4         16.41         17.39         8.54 o
  -1  10   4        111.64        122.78         7.49 o
   0  10   4        181.55        163.84         8.94 o
   1  10   4        137.52        136.82         7.67 o
   2  10   4        398.24        388.69         8.70 o
   3  10   4         20.54         23.13         7.18 o
   4  10   4          1.40         11.23         7.87 o
   5  10   4         27.20         32.19         8.08 o
   6  10   4          6.52          8.26         8.98 o
   7  10   4         26.78         31.50         9.30 o
   8  10   4          8.26         11.29         9.94 o
  -7  11   4          3.75          9.39        11.29 o
  -6  11   4          1.21         11.01        11.28 o
  -5  11   4         22.92         18.91         9.27 o
  -4  11   4         12.74         16.72         8.89 o
  -3  11   4          1.03          0.77         8.36 o
  -2  11   4        165.40        157.84         9.07 o
  -1  11   4         71.61         90.42         8.44 o
   0  11   4          2.38         13.26         8.41 o
   1  11   4          3.72         10.72         7.28 o
   2  11   4        100.09         93.67         8.13 o
   3  11   4         40.07         38.87         7.64 o
   4  11   4          1.10          0.84         8.20 o
   5  11   4         44.54         57.13         9.01 o
   6  11   4          3.01          8.47         9.13 o
   7  11   4          0.99          1.40         9.97 o
  -6  12   4          7.12          0.66        12.07 o
  -5  12   4          0.05          5.65         9.61 o
  -4  12   4          1.68         15.30         9.65 o
  -3  12   4         50.28         62.46         9.35 o
  -2  12   4          1.71         10.13         7.83 o
  -1  12   4         11.20          8.75         8.21 o
   0  12   4          1.17          4.39         8.06 o
   1  12   4         68.51         70.96         8.00 o
   2  12   4         11.93         10.75         8.60 o
   3  12   4         19.33         23.62         8.09 o
   4  12   4          0.42          1.44         8.97 o
   5  12   4          6.73          6.64         9.13 o
   6  12   4         19.58         21.94        11.07 o
  -5  13   4          1.59          6.37        10.36 o
  -4  13   4          0.42          6.59         9.76 o
  -3  13   4          1.64          0.36         8.76 o
  -2  13   4         35.87         33.51         9.83 o
  -1  13   4          0.12          5.40        11.17 o
   0  13   4         28.52         31.36         8.34 o
   1  13   4          2.02          0.49         9.15 o
   2  13   4         62.08         49.93         8.85 o
   3  13   4          6.70         18.84         9.52 o
   4  13   4         30.18         34.54         8.90 o
  -3  14   4          9.03          9.89         9.85 o
  -2  14   4          0.46          5.76         9.48 o
  -1  14   4         27.82         21.65        13.29 o
   0  14   4          5.12          8.37        10.34 o
   1  14   4          0.39          2.53         8.77 o
   2  14   4          4.36          3.92        10.25 o
 -11   0   5         10.13         14.79        14.30 o
  -9   0   5          0.07          6.09        11.01 o
  -7   0   5        291.04        278.35        13.67 o
  -5   0   5        965.54        938.04        16.50 o
  -3   0   5        740.34        781.60        19.57 o
  -1   0   5      22004.10      20658.08       161.93 o
   1   0   5       3730.00       3530.97        27.99 o
   3   0   5        142.69        142.40        10.50 o
   5   0   5         10.38         16.40        10.37 o
   7   0   5         12.08         10.29        10.27 o
   9   0   5          8.73         17.72        11.35 o
  11   0   5          3.17         -3.58        13.28 o
 -11   1   5          0.41          2.20        10.00 o
 -10   1   5          1.82          3.49         9.31 o
  -9   1   5         67.62         60.35         7.97 o
  -8   1   5         97.97        107.46         8.38 o
  -7   1   5        335.70        290.35         9.09 o
  -6   1   5        170.24        166.27         8.12 o
  -5   1   5          6.73         11.26         6.83 o
  -4   1   5          1.94          2.05         8.00 o
  -3   1   5       1327.70       1311.91        15.15 o
  -2   1   5       6489.63       6228.66        63.11 o
  -1   1   5       5467.39       5582.94        29.86 o
   0   1   5         26.75         32.33         8.05 o
   1   1   5       3693.12       3652.74        46.23 o
   2   1   5         16.86          7.81         7.47 o
   3   1   5        299.17        292.41         8.04 o
   4   1   5        692.73        668.81         9.04 o
   5   1   5         13.10          4.02         6.89 o
   6   1   5        102.08         96.45         6.97 o
   7   1   5         56.11         48.50         7.33 o
   8   1   5         31.50         42.66         8.01 o
   9   1   5        204.41        188.33         7.87 o
  10   1   5          1.53         13.92         8.01 o
  11   1   5          4.27          7.76         8.90 o
 -11   2   5          3.33          7.78         9.60 o
 -10   2   5         12.84         11.34         9.72 o
  -9   2   5         79.95         77.59         9.11 o
  -8   2   5          2.01          0.90         8.22 o
  -7   2   5        875.42        887.69        13.76 o
  -6   2   5         61.52         61.01         8.58 o
  -5   2   5        593.07        619.16        10.78 o
  -4   2   5        532.39        523.38        10.95 o
  -3   2   5        274.19        315.12        10.86 o
  -2   2   5       2183.52       2058.70        21.82 o
  -1   2   5       2256.65       2161.07        19.46 o
   0   2   5       7252.19       7344.37        69.02 o
   1   2   5        741.01        706.12        10.84 o
   2   2   5        146.19        146.81         8.42 o
   3   2   5         48.28         52.95         7.08 o
   4   2   5        258.64        231.97         7.67 o
   5   2   5        308.62        315.97         8.28 o
   6   2   5          1.22          4.40         6.91 o
   7   2   5         11.44         14.91         6.96 o
   8   2   5         93.55         96.64         7.64 o
   9   2   5         18.65         15.79         7.67 o
  10   2   5          8.98         16.00         9.89 o
  11   2   5          5.86          2.76         9.32 o
 -11   3   5          3.58         12.95        10.33 o
 -10   3   5          1.54         -0.20         8.91 o
  -9   3   5         25.14         28.38         8.35 o
  -8   3   5         80.43         68.86         9.52 o
  -7   3   5         30.24         18.89         8.24 o
  -6   3   5         37.99         27.24         7.75 o
  -5   3   5         22.82         25.42         7.86 o
  -4   3   5        806.77        883.49        15.27 o
  -3   3   5       1031.31       1080.70        15.23 o
  -2   3   5        212.70        234.19        10.80 o
  -1   3   5       4009.39       4124.74        49.19 o
   0   3   5       1763.09       1723.32        14.82 o
   1   3   5        238.33        270.37         8.25 o
   2   3   5         90.34         76.92         7.27 o
   3   3   5        537.13        528.62         8.87 o
   4   3   5         51.75         60.93         6.49 o
   5   3   5        132.60        123.65         7.18 o
   6   3   5          7.66         12.59         7.20 o
   7   3   5         11.23         16.44         7.41 o
   8   3   5          0.01          2.85         7.54 o
   9   3   5          2.38          0.49         8.51 o
  10   3   5          0.71         13.87         8.86 o
  11   3   5         13.46          8.03         9.47 o
 -11   4   5         20.19         15.16        10.01 o
 -10   4   5         86.61         92.33        11.16 o
  -9   4   5          0.08          2.29         8.67 o
  -8   4   5         45.41         39.59         8.64 o
  -7   4   5         89.26         94.01         8.49 o
  -6   4   5         16.36         14.52         8.30 o
  -5   4   5        127.97        138.48         9.70 o
  -4   4   5         69.70         85.47         9.06 o
  -3   4   5        541.98        569.16        11.92 o
  -2   4   5         38.32         22.06         7.86 o
  -1   4   5          1.99          3.56         6.99 o
   0   4   5         95.47         89.61         7.10 o
   1   4   5        220.98        217.31         7.64 o
   2   4   5       1829.00       1844.68        15.46 o
   3   4   5          7.65         12.55         7.32 o
   4   4   5        650.41        665.02        13.50 o
   5   4   5         24.78         30.17         7.22 o
   6   4   5        121.88        130.93         7.68 o
   7   4   5         77.93         86.60        11.17 o
   8   4   5          0.06          1.33         8.26 o
   9   4   5          9.97         14.80         8.00 o
  10   4   5          2.38          3.91         8.36 o
 -11   5   5          0.09          2.05        10.69 o
 -10   5   5         27.00         24.29         9.93 o
  -9   5   5         25.88         29.14        10.14 o
  -8   5   5         48.52         55.12        10.30 o
  -7   5   5          0.28         10.01         9.67 o
  -6   5   5        438.28        427.49        36.66 o
  -5   5   5        124.65        154.19        17.77 o
  -4   5   5        424.43        464.30        11.65 o
  -3   5   5          0.12          0.04         7.57 o
  -2   5   5         66.50         72.42         7.71 o
  -1   5   5        223.58        217.51         8.04 o
   0   5   5        457.70        450.63        10.78 o
   1   5   5        946.85        942.07        13.31 o
   2   5   5        438.00        483.05        12.73 o
   3   5   5        308.27        313.89         8.41 o
   4   5   5        213.72        220.35         7.59 o
   5   5   5        392.64        402.49         8.33 o
   6   5   5          0.35          2.43         6.91 o
   7   5   5         28.17         30.39         7.44 o
   8   5   5          1.04         11.38         8.22 o
   9   5   5         14.46         20.95         8.97 o
  10   5   5          5.70         14.29         9.19 o
 -10   6   5          6.34          4.10        12.97 o
  -9   6   5          5.85          7.17        11.45 o
  -8   6   5          1.28          6.57        11.01 o
  -7   6   5         21.17         12.64        10.80 o
  -6   6   5         15.97         19.74         9.53 o
  -5   6   5        169.44        173.87        11.47 o
  -4   6   5        493.53        532.73        11.29 o
  -3   6   5        120.82        127.19         8.09 o
  -2   6   5         26.53         25.22         6.97 o
  -1   6   5         49.54         54.68         7.28 o
   0   6   5        370.81        414.11        10.25 o
   1   6   5          1.37          6.07         6.23 o
   2   6   5        112.89        118.94         7.24 o
   3   6   5         21.39         24.55         6.69 o
   4   6   5        182.07        185.09         7.50 o
   5   6   5         27.55         36.77         6.79 o
   6   6   5        606.86        554.15         9.70 o
   7   6   5         12.78         26.07         8.06 o
   8   6   5          2.86          1.03         8.51 o
   9   6   5         12.65         19.09         9.20 o
  10   6   5          3.55         15.27         9.70 o
 -10   7   5          0.45          0.22        12.09 o
  -9   7   5          4.68         18.31        13.83 o
  -8   7   5          1.72          5.09        12.17 o
  -7   7   5          8.39         13.10         9.84 o
  -6   7   5         19.18         32.61         9.86 o
  -5   7   5         22.92         19.16         9.06 o
  -4   7   5          0.87         -2.20         8.18 o
  -3   7   5         59.17         64.78         7.66 o
  -2   7   5         12.84         18.13         7.02 o
  -1   7   5         80.70         83.39         7.40 o
   0   7   5        373.03        367.37         9.79 o
   1   7   5        760.76        788.96        11.17 o
   2   7   5         40.94         41.35         6.57 o
   3   7   5         65.94         77.20         6.99 o
   4   7   5         13.95          9.55         7.22 o
   5   7   5        141.90        142.21         8.56 o
   6   7   5          9.21         15.49         7.49 o
   7   7   5          0.08          4.10         7.43 o
   8   7   5         82.22         75.90         8.44 o
   9   7   5          5.02          9.12         9.09 o
  -9   8   5          2.51         17.08        12.32 o
  -8   8   5         19.04         23.78        13.49 o
  -7   8   5          1.10         -0.10        10.02 o
  -6   8   5          0.46          2.34         9.70 o
  -5   8   5         70.25         57.30        10.16 o
  -4   8   5        123.38        118.34         8.36 o
  -3   8   5         24.95         30.06         7.46 o
  -2   8   5          6.60          8.65         7.87 o
  -1   8   5         12.92         22.09         7.14 o
   0   8   5         88.60         84.24         8.15 o
   1   8   5        122.57        109.69         6.76 o
   2   8   5         21.96         20.42         6.70 o
   3   8   5         36.47         31.93         7.42 o
   4   8   5        164.12        144.99         8.28 o
   5   8   5         35.71         34.69         7.44 o
   6   8   5         11.83         14.09         7.52 o
   7   8   5          6.21         11.26         8.85 o
   8   8   5         16.76         19.57        10.12 o
   9   8   5          3.15         18.28        10.20 o
  -9   9   5          0.00         -2.47        21.37 o
  -8   9   5          0.15          3.00        10.97 o
  -7   9   5         42.04         37.27        11.58 o
  -6   9   5          4.69          9.49        10.02 o
  -5   9   5         30.16         45.49         9.01 o
  -4   9   5          0.58          6.85         8.67 o
  -3   9   5          1.27          7.84         7.42 o
  -2   9   5         11.47          4.18         7.55 o
  -1   9   5        211.75        199.26         8.06 o
   0   9   5         83.62         81.63         9.77 o
   1   9   5        183.80        176.63         7.67 o
   2   9   5         92.76         95.42         7.36 o
   3   9   5        168.20        158.91         7.38 o
   4   9   5         29.33         30.81         8.23 o
   5   9   5        124.92        115.67         8.21 o
   6   9   5          0.35          3.04         8.20 o
   7   9   5         17.55         18.58         8.40 o
   8   9   5          4.66          3.29         8.85 o
  -8  10   5          2.24          5.30        12.64 o
  -7  10   5          4.12         11.62        10.80 o
  -6  10   5        153.61        156.74        12.37 o
  -5  10   5        183.68        183.92         9.94 o
  -4  10   5        104.85        116.61         9.02 o
  -3  10   5        107.99        113.60         8.53 o
  -2  10   5          4.63          4.20         8.10 o
  -1  10   5         29.88         27.96         7.96 o
   0  10   5        491.62        458.74        79.36 o
   1  10   5        393.92        383.52         8.89 o
   2  10   5          2.55         11.59         7.77 o
   3  10   5          0.31          6.21         7.29 o
   4  10   5         14.28         20.33         7.50 o
   5  10   5          0.22          1.24         8.56 o
   6  10   5          0.43          3.62         8.83 o
   7  10   5         20.73         32.27         8.82 o
   8  10   5          0.78         10.97         9.47 o
  -7  11   5          2.15          8.19        11.12 o
  -6  11   5          0.39         13.93        11.89 o
  -5  11   5          0.65         -2.70         9.56 o
  -4  11   5         60.05         61.34         9.32 o
  -3  11   5          0.05         -1.51         8.10 o
  -2  11   5        164.12        150.28         9.63 o
  -1  11   5          8.93         18.75         8.10 o
   0  11   5        115.77        125.55         8.46 o
   1  11   5        111.89        113.01         7.98 o
   2  11   5        283.89        248.27         8.69 o
   3  11   5          7.20          4.84         7.70 o
   4  11   5          0.29         -0.37         8.36 o
   5  11   5          3.93         13.68         8.52 o
   6  11   5          0.22         16.20        10.12 o
   7  11   5         40.74         40.91         9.66 o
  -6  12   5          3.77         -8.10        11.77 o
  -5  12   5          2.58          0.60         9.75 o
  -4  12   5          0.25         -1.33        10.05 o
  -3  12   5          6.08         13.51         9.46 o
  -2  12   5         10.32          0.96         9.07 o
  -1  12   5          6.55         10.22        10.29 o
   0  12   5          0.24          6.90         7.99 o
   1  12   5         20.07         26.29         7.80 o
   2  12   5         42.31         36.24         8.39 o
   3  12   5          1.14          4.40         8.29 o
   4  12   5          0.49          4.63         8.29 o
   5  12   5          3.42          4.87         9.12 o
   6  12   5          7.98         14.26         9.96 o
  -5  13   5          0.79         -1.56        10.89 o
  -4  13   5          5.07          9.33         9.87 o
  -3  13   5          2.72         13.54         9.28 o
  -2  13   5         11.93         11.36         9.90 o
  -1  13   5         34.88         43.69         9.91 o
   0  13   5          2.98          7.47         9.23 o
   1  13   5         68.50         80.53         9.00 o
   2  13   5          9.96         15.93         8.86 o
   3  13   5         34.11         45.24         9.82 o
   4  13   5         15.62         20.75        10.46 o
  -3  14   5          4.20          0.76        12.22 o
  -2  14   5          3.61          7.21        11.76 o
  -1  14   5         16.44         11.53         9.78 o
   0  14   5          5.33         11.00         9.42 o
   1  14   5          1.80          2.60         9.89 o
   2  14   5          0.09          7.89         9.51 o
 -10   0   6         55.32         64.90        12.36 o
  -8   0   6        221.35        236.89        13.04 o
  -6   0   6        183.75        177.56        11.67 o
  -4   0   6       1512.22       1354.54        19.56 o
  -2   0   6         24.72         20.21        12.88 o
   0   0   6         68.94         90.85        13.70 o
   2   0   6       2626.54       2517.41        41.38 o
   4   0   6       3616.63       3548.75        44.31 o
   6   0   6        255.99        279.91        11.77 o
   8   0   6         54.81         66.06        11.33 o
  10   0   6         20.93         23.97        12.32 o
 -11   1   6          6.88          9.68        10.57 o
 -10   1   6          7.65         18.07         9.55 o
  -9   1   6         20.87         20.80         8.19 o
  -8   1   6        210.23        214.51         8.91 o
  -7   1   6        146.51        153.78         9.09 o
  -6   1   6        117.29        120.50         7.74 o
  -5   1   6          1.46          9.65         7.58 o
  -4   1   6        438.79        410.80         9.70 o
  -3   1   6       1881.39       1749.31        16.24 o
  -2   1   6       9220.90       8925.03        35.17 o
  -1   1   6       2369.11       2382.45        19.78 o
   0   1   6       4879.39       4793.46        23.53 o
   1   1   6       1107.46       1151.95        12.42 o
   2   1   6        175.58        155.56         8.39 o
   3   1   6       3319.26       3196.34        42.20 o
   4   1   6        801.54        873.12        10.17 o
   5   1   6       1121.47       1066.23        10.06 o
   6   1   6        187.32        188.65         7.67 o
   7   1   6          5.56         11.65         7.08 o
   8   1   6        183.28        184.92         9.93 o
   9   1   6          0.25         -0.84         7.71 o
  10   1   6          0.04         11.35         8.62 o
  11   1   6          5.49         15.89        10.11 o
 -11   2   6          4.98          6.75         9.13 o
 -10   2   6          5.19          1.89         9.18 o
  -9   2   6         86.94         83.95         9.48 o
  -8   2   6         22.22         28.07         8.92 o
  -7   2   6        508.37        495.98         9.85 o
  -6   2   6         42.69         54.83         7.70 o
  -5   2   6          0.28          6.93         8.06 o
  -4   2   6         23.30         25.83         9.07 o
  -3   2   6       1703.24       1589.08        24.90 o
  -2   2   6       5322.33       5337.74        56.04 o
  -1   2   6       1873.50       1926.88        17.32 o
   0   2   6       1721.49       1856.35        30.37 o
   1   2   6          9.28         11.35         7.51 o
   2   2   6       1386.84       1520.08        17.92 o
   3   2   6         42.71         49.92         7.37 o
   4   2   6       2371.46       2324.71        19.02 o
   5   2   6       1498.84       1438.41        15.78 o
   6   2   6          8.80          3.82         7.08 o
   7   2   6          0.76         -2.01         6.62 o
   8   2   6          3.05          2.43         7.83 o
   9   2   6          4.13         16.33         7.98 o
  10   2   6         14.99         21.91         8.36 o
  11   2   6          8.04          7.44         9.47 o
 -11   3   6          5.32         13.32        10.34 o
 -10   3   6          7.86          8.81         9.15 o
  -9   3   6          9.41          4.44         8.38 o
  -8   3   6        192.37        185.83         8.89 o
  -7   3   6        234.98        238.95         9.53 o
  -6   3   6          3.93         13.22         7.89 o
  -5   3   6        139.23        137.72         8.76 o
  -4   3   6        143.28        182.21        11.01 o
  -3   3   6        636.30        694.87        12.88 o
  -2   3   6       2114.00       2150.42        40.88 o
  -1   3   6        310.76        314.12        11.24 o
   0   3   6      11945.08      11987.64        63.17 o
   1   3   6        381.12        397.45         8.70 o
   2   3   6       1949.96       1924.45        17.85 o
   3   3   6          1.26          8.36         6.69 o
   4   3   6        438.49        443.03         8.18 o
   5   3   6        314.30        332.63         7.59 o
   6   3   6         81.23         79.64         7.21 o
   7   3   6        659.76        653.06        20.32 o
   8   3   6        278.57        292.14         8.54 o
   9   3   6         32.31         40.44         7.99 o
  10   3   6         31.72         20.02         8.75 o
  11   3   6          3.39          5.40        22.04 o
 -11   4   6          4.96         16.21        10.84 o
 -10   4   6         33.03         35.71        10.22 o
  -9   4   6          3.77         14.84         9.47 o
  -8   4   6          5.80          9.87         9.31 o
  -7   4   6         13.16         18.52         8.65 o
  -6   4   6          1.15         14.54        10.06 o
  -5   4   6        168.11        159.56         9.86 o
  -4   4   6        376.30        399.60        11.53 o
  -3   4   6         44.14         30.72         8.59 o
  -2   4   6          0.63          4.12         7.95 o
  -1   4   6        377.06        368.47         8.73 o
   0   4   6        362.05        339.76         8.31 o
   1   4   6       5707.66       5721.08        23.96 o
   2   4   6       1087.21       1196.30        11.11 o
   3   4   6        176.62        165.67         7.08 o
   4   4   6         24.22         22.35         6.35 o
   5   4   6        392.63        407.86         8.13 o
   6   4   6          1.84         -0.98         6.86 o
   7   4   6          2.03         12.43         7.67 o
   8   4   6          6.06         17.54         8.38 o
   9   4   6        127.56        127.08         8.52 o
  10   4   6          3.82          8.94         8.36 o
 -11   5   6         85.00         78.61        12.46 o
 -10   5   6          2.71          1.92        10.24 o
  -9   5   6         11.17          3.60         9.55 o
  -8   5   6          0.52          6.30        10.18 o
  -7   5   6         46.00         42.98         9.70 o
  -6   5   6         40.38         46.62         9.70 o
  -5   5   6        232.85        236.80        12.24 o
  -4   5   6        316.42        349.55        19.34 o
  -3   5   6        233.47        282.86         9.54 o
  -2   5   6         31.41         25.43         7.26 o
  -1   5   6       1303.93       1261.05        22.59 o
   0   5   6        209.45        216.06         7.86 o
   1   5   6        669.34        757.88        15.45 o
   2   5   6        669.00        722.49        10.65 o
   3   5   6         89.88         77.44         7.10 o
   4   5   6         10.84         10.27         6.71 o
   5   5   6         96.06         87.11         7.37 o
   6   5   6          1.02          6.64         7.64 o
   7   5   6        185.77        184.10         8.04 o
   8   5   6          7.65         18.70         7.57 o
   9   5   6          1.68         12.47         9.06 o
  10   5   6         10.02         24.54         9.09 o
 -10   6   6         26.85         32.84        11.45 o
  -9   6   6          0.00          0.57        10.33 o
  -8   6   6          5.34         -6.73        10.02 o
  -7   6   6         23.96         36.11        10.02 o
  -6   6   6        190.98        165.75        10.48 o
  -5   6   6        355.80        363.50        21.14 o
  -4   6   6        171.24        195.86        10.37 o
  -3   6   6        275.01        258.05         8.71 o
  -2   6   6        255.91        258.24         8.22 o
  -1   6   6          6.06         10.27         6.79 o
   0   6   6       1911.23       2002.79        20.84 o
   1   6   6        772.40        772.59        11.88 o
   2   6   6          3.17          4.64         6.58 o
   3   6   6         35.52         36.21         8.16 o
   4   6   6         60.97         60.85         7.71 o
   5   6   6        313.20        314.07         9.22 o
   6   6   6        850.45        855.45        28.57 o
   7   6   6        181.18        178.43         8.14 o
   8   6   6         34.65         32.95         8.21 o
   9   6   6          8.95         15.32         9.29 o
  10   6   6          0.42          1.81        10.19 o
 -10   7   6          3.23          6.67        13.40 o
  -9   7   6          7.56          8.67        11.29 o
  -8   7   6          2.68          0.07        10.65 o
  -7   7   6         11.62         19.12         9.86 o
  -6   7   6          1.56          1.59        10.80 o
  -5   7   6        270.58        294.01        10.02 o
  -4   7   6        246.79        252.52        10.02 o
  -3   7   6          2.27         10.03         7.58 o
  -2   7   6        758.24        725.24        10.67 o
  -1   7   6         68.76         64.68         7.29 o
   0   7   6          1.89          7.04         6.83 o
   1   7   6          4.91          8.85         6.76 o
   2   7   6         83.34         73.97         8.44 o
   3   7   6        293.62        290.62         8.18 o
   4   7   6        124.99        113.09         8.08 o
   5   7   6       1020.15        994.42       152.94 o
   6   7   6         11.55         12.54         8.26 o
   7   7   6         53.15         52.69         7.89 o
   8   7   6         37.75         44.52         8.02 o
   9   7   6         18.53         24.27         9.04 o
  -9   8   6          0.01          5.92        11.76 o
  -8   8   6         41.38         38.85        12.10 o
  -7   8   6         29.54         27.52        10.33 o
  -6   8   6         15.23         21.57        12.37 o
  -5   8   6         47.71         42.37         9.38 o
  -4   8   6         26.30         27.47         8.32 o
  -3   8   6         29.75         41.30         7.73 o
  -2   8   6          3.00          6.25         7.38 o
  -1   8   6        536.97        543.31         9.28 o
   0   8   6        762.07        742.76        11.88 o
   1   8   6         13.65         16.54         6.76 o
   2   8   6         13.49         23.79         7.69 o
   3   8   6        101.34         99.51         7.26 o
   4   8   6        515.16        507.51         8.63 o
   5   8   6          0.11          7.67         7.62 o
   6   8   6          1.20          9.33         8.14 o
   7   8   6          1.77          7.18         8.38 o
   8   8   6          0.09         -1.45         8.36 o
   9   8   6          8.75         10.77         9.38 o
  -9   9   6          2.62         18.96        12.24 o
  -8   9   6          4.37         10.51        13.04 o
  -7   9   6         29.26         21.23        10.65 o
  -6   9   6          4.45         13.36         9.84 o
  -5   9   6         10.79         23.96        10.37 o
  -4   9   6         86.24         87.30         8.45 o
  -3   9   6         75.35         92.36         8.20 o
  -2   9   6         13.81         18.50         7.64 o
  -1   9   6         11.33          9.72         7.37 o
   0   9   6        681.35        680.00         9.46 o
   1   9   6         45.45         43.59         6.91 o
   2   9   6         13.10          9.99         7.21 o
   3   9   6         25.30         30.03         7.81 o
   4   9   6        144.74        148.15         7.28 o
   5   9   6          4.46          3.24         7.91 o
   6   9   6         59.29         61.20         8.79 o
   7   9   6          0.02          3.12         8.48 o
   8   9   6          0.41          5.73         8.86 o
  -8  10   6          8.53         12.13        11.61 o
  -7  10   6          0.17         -0.15        12.37 o
  -6  10   6          2.07          5.78        10.16 o
  -5  10   6          0.02         10.40        10.02 o
  -4  10   6         71.31         73.81         9.02 o
  -3  10   6          9.00         13.20         8.53 o
  -2  10   6        108.88        103.58         8.64 o
  -1  10   6         11.20         20.13         7.73 o
   0  10   6         18.12         24.68         7.87 o
   1  10   6        128.88        134.20         7.68 o
   2  10   6        199.13        188.33         7.89 o
   3  10   6          1.39          0.73         7.23 o
   4  10   6         13.26         16.54         7.54 o
   5  10   6          0.76          5.85         7.87 o
   6  10   6         17.50         23.14         8.56 o
   7  10   6          6.88         10.76         9.52 o
  -7  11   6         18.70         18.45        11.61 o
  -6  11   6          6.48         10.84        11.89 o
  -5  11   6          4.73          4.06        11.11 o
  -4  11   6         20.27         17.59         9.18 o
  -3  11   6          5.46         18.14         9.09 o
  -2  11   6         51.60         59.62         9.26 o
  -1  11   6        379.54        397.46        12.55 o
   0  11   6         31.98         37.53         7.56 o
   1  11   6         25.58         16.42         8.24 o
   2  11   6          3.49         13.36         7.94 o
   3  11   6         33.63         43.94         7.76 o
   4  11   6         20.25         19.04         7.59 o
   5  11   6          7.53          6.88         8.12 o
   6  11   6         56.76         68.54        12.06 o
   7  11   6         20.90         24.14         9.66 o
  -6  12   6          6.92          0.15        13.72 o
  -5  12   6          2.94          8.26        11.63 o
  -4  12   6        110.22         94.07         9.66 o
  -3  12   6         10.86         16.67         9.12 o
  -2  12   6         74.23         78.71         9.81 o
  -1  12   6          0.46          2.58         9.52 o
   0  12   6         36.80         37.46         7.93 o
   1  12   6         13.48         12.78         7.41 o
   2  12   6          0.65         -0.84         8.69 o
   3  12   6          0.52         -0.07         8.52 o
   4  12   6          1.30          1.91         8.74 o
   5  12   6          0.33          8.32        10.12 o
   6  12   6          1.79          5.06        11.77 o
  -5  13   6          0.01         -5.62        11.40 o
  -4  13   6          0.72         14.01        11.32 o
  -3  13   6         22.90         25.13         9.93 o
  -2  13   6         21.62         24.54        10.45 o
  -1  13   6          1.65          5.64         8.55 o
   0  13   6         22.66         33.11         8.75 o
   1  13   6          4.61         11.58         8.15 o
   2  13   6         56.34         57.13         9.69 o
   3  13   6         21.14         25.90         8.90 o
   4  13   6         46.55         39.09         9.04 o
  -2  14   6          0.12          7.67        11.68 o
  -1  14   6          9.52          7.23         9.40 o
   0  14   6          4.70         12.96        10.16 o
   1  14   6          2.29         10.18        10.51 o
   2  14   6          5.60          3.39        10.16 o
 -11   0   7          8.51         14.84        14.63 o
  -9   0   7         62.45         72.85        12.71 o
  -7   0   7       1042.00       1012.77        17.49 o
  -5   0   7        111.86         98.90        11.12 o
  -3   0   7          0.98          2.50        10.97 o
  -1   0   7       4883.34       4815.00        34.83 o
   1   0   7        644.69        576.91        22.27 o
   3   0   7         69.63         86.40         9.54 o
   5   0   7        191.73        187.23        10.18 o
   7   0   7        101.93         89.69        10.80 o
   9   0   7          5.71          9.55        11.24 o
  11   0   7         16.78         22.04        12.40 o
 -11   1   7          5.05         10.63        10.61 o
 -10   1   7          7.41          9.87         9.38 o
  -9   1   7          0.05          7.14         8.70 o
  -8   1   7          0.93          3.60         8.43 o
  -7   1   7        164.72        178.54         9.03 o
  -6   1   7        942.70        900.75        11.97 o
  -5   1   7        263.18        234.58         8.78 o
  -4   1   7        371.26        348.35         9.27 o
  -3   1   7         33.98         25.56         7.49 o
  -2   1   7       3862.48       3717.30        27.46 o
  -1   1   7        291.68        257.11        11.76 o
   0   1   7          9.45         12.84         8.55 o
   1   1   7        258.65        222.80         8.60 o
   2   1   7       1484.58       1511.60        12.60 o
   3   1   7        776.91        845.66        14.80 o
   4   1   7          2.45          8.26         6.75 o
   5   1   7        581.94        581.47         8.49 o
   6   1   7          4.95          9.51         6.74 o
   7   1   7          0.44          7.88         7.04 o
   8   1   7          7.11          5.90         7.26 o
   9   1   7         22.76         13.49         8.02 o
  10   1   7          0.62          4.52         8.48 o
  11   1   7         14.49         18.47         9.66 o
 -11   2   7          0.44          6.15         9.61 o
 -10   2   7          0.14          4.99         8.58 o
  -9   2   7         20.82         13.22         8.09 o
  -8   2   7        111.48        119.45         8.35 o
  -7   2   7          2.77          7.76         7.31 o
  -6   2   7          6.84          4.93         7.71 o
  -5   2   7        570.18        600.51        11.18 o
  -4   2   7        804.21        717.64        12.39 o
  -3   2   7       4282.60       4261.55        28.83 o
  -2   2   7        599.48        592.71        11.23 o
  -1   2   7        159.74        163.78         8.73 o
   0   2   7       6458.14       6457.20        70.77 o
   1   2   7        787.52        728.88         9.89 o
   2   2   7       9201.76       9205.03        67.66 o
   3   2   7          0.03          5.65         7.07 o
   4   2   7        472.33        466.80         8.59 o
   5   2   7        162.00        152.02        11.75 o
   6   2   7         46.99         43.69         6.91 o
   7   2   7          6.97         13.83         7.33 o
   8   2   7         35.55         32.47         7.63 o
   9   2   7          8.52         15.71         7.94 o
  10   2   7          0.91         10.01         7.98 o
  11   2   7          4.95         10.07        12.39 o
 -11   3   7         16.33         16.35        10.59 o
 -10   3   7         29.05         36.67         9.74 o
  -9   3   7          4.17          7.66         8.79 o
  -8   3   7          6.07          6.76         8.92 o
  -7   3   7         80.62         86.47         8.35 o
  -6   3   7         10.02         11.17         7.73 o
  -5   3   7          1.62          9.00         8.91 o
  -4   3   7         48.14         31.04         9.22 o
  -3   3   7         74.05         49.15         9.92 o
  -2   3   7         10.46         15.61         7.64 o
  -1   3   7        621.66        617.66        10.63 o
   0   3   7        464.98        479.05        12.40 o
   1   3   7       5854.13       5772.68        46.41 o
   2   3   7        100.51        109.09         7.86 o
   3   3   7         81.01         67.91         7.25 o
   4   3   7         63.34         64.88         6.57 o
   5   3   7        227.68        241.95         7.36 o
   6   3   7        232.73        224.85         7.96 o
   7   3   7        727.12        746.16        10.71 o
   8   3   7          2.48          7.15         7.87 o
   9   3   7         19.03         20.75         8.06 o
  10   3   7          1.39          2.20         8.93 o
 -11   4   7          0.23         -4.64        10.95 o
 -10   4   7        117.79        122.27        11.14 o
  -9   4   7         92.89        102.52        10.21 o
  -8   4   7          8.94         20.05         9.25 o
  -7   4   7         26.20         26.34         9.84 o
  -6   4   7         41.31         56.86        10.27 o
  -5   4   7          5.62         15.49         8.77 o
  -4   4   7        620.14        634.08        12.09 o
  -3   4   7          4.75         13.42         8.42 o
  -2   4   7         28.87         36.94         8.15 o
  -1   4   7        834.97        819.31        12.96 o
   0   4   7       1173.80       1286.61        19.35 o
   1   4   7       1267.35       1394.89        18.77 o
   2   4   7       4284.30       4267.32        25.74 o
   3   4   7         24.60         41.47         7.13 o
   4   4   7         22.58         29.54         7.02 o
   5   4   7         42.94         49.02         6.63 o
   6   4   7        387.83        364.95         9.93 o
   7   4   7          4.19          0.17         7.71 o
   8   4   7        104.93        115.03         7.59 o
   9   4   7         26.03         14.39         8.48 o
  10   4   7          0.07          5.89         9.20 o
 -11   5   7          3.93          4.05        17.09 o
 -10   5   7         35.63         44.02        12.32 o
  -9   5   7          2.73         14.62        10.50 o
  -8   5   7          1.47         14.07        10.02 o
  -7   5   7          0.02          3.20         9.53 o
  -6   5   7        106.35        108.21        18.89 o
  -5   5   7          2.95          1.04         9.38 o
  -4   5   7        680.36        698.94        12.81 o
  -3   5   7        270.57        294.26        10.25 o
  -2   5   7          0.00          9.35         7.20 o
  -1   5   7          0.89          4.45         8.16 o
   0   5   7        591.02        562.40         9.08 o
   1   5   7        322.84        368.48         8.62 o
   2   5   7        132.64        130.29         8.42 o
   3   5   7          5.81          8.64         7.02 o
   4   5   7        562.44        508.50         8.58 o
   5   5   7        579.05        572.28        10.55 o
   6   5   7        182.31        197.28         7.93 o
   7   5   7         11.02         16.11         7.56 o
   8   5   7         75.29         77.74         7.97 o
   9   5   7         15.28          5.16         8.10 o
  10   5   7          0.56         14.51         9.16 o
 -10   6   7         27.77         35.31        11.77 o
  -9   6   7         28.13         29.56        11.97 o
  -8   6   7         18.14          6.90        11.01 o
  -7   6   7          9.08          9.14        11.01 o
  -6   6   7         30.29         38.41        11.25 o
  -5   6   7         62.08         62.43        10.04 o
  -4   6   7          7.34          6.11         8.74 o
  -3   6   7          2.81         -1.97         7.58 o
  -2   6   7          1.87          0.08         7.20 o
  -1   6   7       1969.09       1943.96        19.43 o
   0   6   7        319.55        342.55        10.71 o
   1   6   7       1543.30       1551.05        11.58 o
   2   6   7        183.44        174.05         7.04 o
   3   6   7        233.02        201.50        10.03 o
   4   6   7        301.41        301.09         8.17 o
   5   6   7          0.00          4.05         7.73 o
   6   6   7        709.28        663.45        13.76 o
   7   6   7         47.61         53.37         7.57 o
   8   6   7          0.60         -1.02         8.28 o
   9   6   7          0.69          3.80         8.75 o
  10   6   7         13.53         -3.11        10.76 o
 -10   7   7         13.37         24.96        12.09 o
  -9   7   7          1.99          1.35        10.81 o
  -8   7   7          8.12          0.90        14.39 o
  -7   7   7          1.62          7.42        10.18 o
  -6   7   7        493.89        499.97        11.77 o
  -5   7   7        250.97        260.54        11.13 o
  -4   7   7         39.14         46.20         9.22 o
  -3   7   7        152.13        148.65         8.76 o
  -2   7   7         69.01         80.97         7.87 o
  -1   7   7        983.33       1014.97        11.10 o
   0   7   7          3.97         15.25         7.26 o
   1   7   7         14.68         14.37         7.18 o
   2   7   7        202.81        211.68         7.13 o
   3   7   7         98.40        101.57         7.32 o
   4   7   7        511.61        524.86        10.71 o
   5   7   7       1523.65       1520.74        27.50 o
   6   7   7          8.88          7.32         7.22 o
   7   7   7          8.92          7.08         8.42 o
   8   7   7         15.40         16.38         7.96 o
   9   7   7          6.41         13.56         9.01 o
  -9   8   7         20.77         27.62        12.53 o
  -8   8   7          6.36         10.83        10.94 o
  -7   8   7         39.60         52.02        10.33 o
  -6   8   7         10.43         12.36         9.70 o
  -5   8   7         57.87         61.70        10.57 o
  -4   8   7          1.38          7.88         9.06 o
  -3   8   7         92.00         88.53         7.67 o
  -2   8   7        123.32        120.03         8.49 o
  -1   8   7         69.06         56.14         8.86 o
   0   8   7         54.97         45.62         7.05 o
   1   8   7         57.51         57.84         7.39 o
   2   8   7         44.13         47.31         7.04 o
   3   8   7          7.63         11.97         7.75 o
   4   8   7         83.70         75.69         7.08 o
   5   8   7         15.53         21.11         7.24 o
   6   8   7         54.03         48.77         8.96 o
   7   8   7          0.11         12.40         9.07 o
   8   8   7          3.55          4.84         8.29 o
   9   8   7          0.00          1.61        10.14 o
  -9   9   7         17.32         22.59        13.51 o
  -8   9   7         10.86         14.74        11.44 o
  -7   9   7          0.08         11.45        10.65 o
  -6   9   7         24.45         33.48        11.13 o
  -5   9   7         85.41         74.52        10.48 o
  -4   9   7         50.10         60.06        10.24 o
  -3   9   7         84.35         84.57         8.72 o
  -2   9   7        220.69        224.14         8.56 o
  -1   9   7        260.61        256.46        10.17 o
   0   9   7        125.92        113.41         7.75 o
   1   9   7         37.86         32.39         6.51 o
   2   9   7          4.15          8.75         6.57 o
   3   9   7        244.38        213.09         8.24 o
   4   9   7          1.52         10.18         7.33 o
   5   9   7          6.60         12.51         7.36 o
   6   9   7         18.64         12.79         7.93 o
   7   9   7          0.02         10.45         8.55 o
   8   9   7          5.33         12.39         9.12 o
  -8  10   7          2.29         16.54        11.90 o
  -7  10   7          5.04          5.98        10.97 o
  -6  10   7          9.08         21.57        11.13 o
  -5  10   7          8.89         14.56        11.13 o
  -4  10   7         29.76         33.49         8.91 o
  -3  10   7         36.44         35.50         8.62 o
  -2  10   7        302.98        289.50         9.17 o
  -1  10   7        190.64        206.74        10.06 o
   0  10   7        234.98        224.23         8.78 o
   1  10   7        131.48        132.78         7.93 o
   2  10   7        368.18        362.62         8.09 o
   3  10   7          0.39          3.05         6.89 o
   4  10   7         96.57        102.70         8.17 o
   5  10   7         41.71         33.69         8.59 o
   6  10   7          1.27          8.98         8.55 o
   7  10   7          1.94          7.74         9.66 o
  -7  11   7          9.03          7.20        11.77 o
  -6  11   7         21.17         25.77        13.52 o
  -5  11   7         82.82         85.14        11.97 o
  -4  11   7         18.52         26.85         9.37 o
  -3  11   7         26.93         22.27         9.29 o
  -2  11   7        176.44        159.49         9.31 o
  -1  11   7         18.22         13.07         9.40 o
   0  11   7          0.06          8.49         8.14 o
   1  11   7          2.15         10.37         7.75 o
   2  11   7         24.97         31.38         7.78 o
   3  11   7         26.57         28.91         8.15 o
   4  11   7         33.55         32.32         8.39 o
   5  11   7          2.60          3.31         8.71 o
   6  11   7         24.09         18.70         9.12 o
  -6  12   7          6.36          8.42        11.61 o
  -5  12   7          0.76         10.20        11.61 o
  -4  12   7         23.28         27.62         9.88 o
  -3  12   7          3.38          4.41         9.55 o
  -2  12   7          8.24         15.09         9.51 o
  -1  12   7         10.56         18.00         8.59 o
   0  12   7          0.19         12.18         8.60 o
   1  12   7          0.11          7.57         8.36 o
   2  12   7          1.14          3.35         7.80 o
   3  12   7          3.50          1.43         8.66 o
   4  12   7         13.79          7.77         9.04 o
   5  12   7         12.07          5.82         8.90 o
  -4  13   7         15.94         18.85        10.28 o
  -3  13   7          2.77          4.59         9.71 o
  -2  13   7          4.83          8.77        12.43 o
  -1  13   7          4.60         11.42         9.19 o
   0  13   7          0.01         -0.02         8.90 o
   1  13   7         23.62         25.34         8.58 o
   2  13   7          3.13          9.81         7.92 o
   3  13   7          1.44          6.62         9.23 o
   4  13   7          4.47          0.23         9.55 o
  -2  14   7          0.79          5.85        10.63 o
  -1  14   7          0.81          6.99        10.68 o
   0  14   7          7.24         16.76        10.15 o
   1  14   7          1.27          9.11         9.07 o
 -10   0   8          1.61          6.36        13.03 o
  -8   0   8         24.83         19.12        12.07 o
  -6   0   8         27.22         22.35        11.92 o
  -4   0   8        229.93        206.30        12.72 o
  -2   0   8       7256.33       7570.22       167.78 o
   0   0   8       1540.95       1512.81        24.29 o
   2   0   8        580.02        555.28        15.52 o
   4   0   8       2327.51       2241.46        17.97 o
   6   0   8         32.89         37.12        10.80 o
   8   0   8         33.13         39.36        10.50 o
  10   0   8         71.99         83.60        12.53 o
 -11   1   8          0.10          8.39         9.89 o
 -10   1   8          2.75         13.64         9.22 o
  -9   1   8         20.41         19.54         9.16 o
  -8   1   8        329.58        314.68        10.18 o
  -7   1   8         32.63         31.45         8.05 o
  -6   1   8          0.00          3.30         8.37 o
  -5   1   8        173.40        195.60         8.61 o
  -4   1   8       1604.28       1646.92        25.97 o
  -3   1   8        605.34        605.75        11.27 o
  -2   1   8        812.16        825.05        13.83 o
  -1   1   8       4540.76       4432.04        21.59 o
   0   1   8        349.76        373.77         9.13 o
   1   1   8         95.42        108.11         7.44 o
   2   1   8       3152.39       3399.67        51.29 o
   3   1   8       2469.58       2423.02        27.66 o
   4   1   8         82.32         65.00         6.67 o
   5   1   8         77.26         80.68         6.86 o
   6   1   8          4.89         13.74         7.08 o
   7   1   8         40.26         26.28         7.12 o
   8   1   8         33.70         27.56         7.79 o
   9   1   8         72.29         73.58         7.83 o
  10   1   8          6.21         10.89         8.35 o
 -11   2   8          2.75          9.39        10.21 o
 -10   2   8          0.21          4.64         8.72 o
  -9   2   8         52.78         69.38         8.73 o
  -8   2   8        111.59         93.59         8.96 o
  -7   2   8        139.42        128.49         8.37 o
  -6   2   8        112.27        126.48         8.77 o
  -5   2   8        198.96        197.94         8.82 o
  -4   2   8        318.85        321.63        10.12 o
  -3   2   8        638.08        692.29        11.75 o
  -2   2   8       2094.56       2045.85        23.77 o
  -1   2   8         80.04         73.72         7.52 o
   0   2   8       1777.81       1766.30        19.18 o
   1   2   8        498.16        505.84         9.38 o
   2   2   8        719.32        720.47        16.36 o
   3   2   8       1895.01       2065.06        21.43 o
   4   2   8         84.22         87.31         6.57 o
   5   2   8        260.12        251.86         7.31 o
   6   2   8          6.84         13.51         7.26 o
   7   2   8        111.42        105.25         7.14 o
   8   2   8         54.93         70.58         8.11 o
   9   2   8         34.32         34.61         8.29 o
  10   2   8         22.51         19.62         8.52 o
 -11   3   8          7.91         10.92        10.78 o
 -10   3   8          3.07          5.97         9.80 o
  -9   3   8        104.62        107.22        10.48 o
  -8   3   8         99.87         93.42         9.17 o
  -7   3   8        124.63        118.65         9.25 o
  -6   3   8         58.74         51.67         8.67 o
  -5   3   8        171.57        177.58        17.54 o
  -4   3   8          8.67          8.77         8.91 o
  -3   3   8       1323.11       1373.59        15.74 o
  -2   3   8       1656.61       1680.56        15.15 o
  -1   3   8          4.75         10.85         6.91 o
   0   3   8         70.64         69.14         8.10 o
   1   3   8       3419.25       3380.34        16.23 o
   2   3   8        792.59        764.25         9.42 o
   3   3   8         64.09         68.96         6.51 o
   4   3   8        221.76        209.02         9.48 o
   5   3   8         18.62         25.53         6.68 o
   6   3   8       1706.76       1639.71        17.69 o
   7   3   8         32.58         41.53         7.57 o
   8   3   8         29.34         32.89         7.74 o
   9   3   8          2.37         12.70         8.16 o
  10   3   8          1.89          2.42         8.94 o
 -11   4   8          6.50          4.63        13.10 o
 -10   4   8          9.52         12.15        10.84 o
  -9   4   8         14.17         21.58        10.16 o
  -8   4   8          9.73          2.93         9.38 o
  -7   4   8         63.04         69.44        10.27 o
  -6   4   8          2.71          3.88        11.47 o
  -5   4   8        142.92        179.73        10.02 o
  -4   4   8        247.74        242.94        10.33 o
  -3   4   8        224.55        210.34        10.57 o
  -2   4   8        681.98        639.41        10.37 o
  -1   4   8         70.79        161.32        58.13 o
   0   4   8       1166.63       1179.62        10.87 o
   1   4   8        187.06        198.11         7.45 o
   2   4   8         69.79         73.19         6.97 o
   3   4   8         88.03         79.01         6.63 o
   4   4   8        126.52        123.24         6.99 o
   5   4   8       1224.17       1204.02        17.66 o
   6   4   8       1390.72       1389.39        25.62 o
   7   4   8        471.84        446.96        10.52 o
   8   4   8         25.58         27.05         7.69 o
   9   4   8          0.06          5.61         7.86 o
  10   4   8          1.18          8.00         9.17 o
 -11   5   8         26.84         33.74        21.59 o
 -10   5   8         58.96         56.86        11.70 o
  -9   5   8         13.04         10.40        11.24 o
  -8   5   8         35.18         44.06        10.59 o
  -7   5   8         14.25         27.36        10.37 o
  -6   5   8         51.13         36.66         9.54 o
  -5   5   8        458.43        461.63        12.17 o
  -4   5   8        441.04        435.06        10.97 o
  -3   5   8        341.29        366.26        11.02 o
  -2   5   8        164.55        155.12         7.74 o
  -1   5   8       1348.84       1344.15        18.50 o
   0   5   8       1536.21       1531.09        15.26 o
   1   5   8         55.09         40.41         7.17 o
   2   5   8        162.25        159.85         7.51 o
   3   5   8        187.96        172.16         7.27 o
   4   5   8       2003.68       1948.52        19.58 o
   5   5   8        454.17        444.03         8.38 o
   6   5   8       1258.19       1223.03        23.31 o
   7   5   8         55.69         43.64         7.63 o
   8   5   8          4.29         13.79         7.54 o
   9   5   8          2.80         13.12         9.29 o
  10   5   8          0.67          3.99         9.00 o
 -10   6   8          0.72          2.59        12.75 o
  -9   6   8         36.88         46.12        11.29 o
  -8   6   8        157.66        159.55        10.81 o
  -7   6   8         31.71         17.95        10.02 o
  -6   6   8          3.47         20.04         9.38 o
  -5   6   8          5.68          6.15         9.83 o
  -4   6   8        531.81        519.39        12.59 o
  -3   6   8         37.17         38.81         8.39 o
  -2   6   8        450.97        476.92        10.15 o
  -1   6   8         63.03         58.37         8.33 o
   0   6   8        494.77        488.49         8.66 o
   1   6   8         39.23         42.78         6.69 o
   2   6   8         12.95          8.30         6.11 o
   3   6   8         62.68         60.41         6.62 o
   4   6   8          9.09         15.00         7.23 o
   5   6   8          0.45         10.33         6.85 o
   6   6   8         23.54         30.41         7.37 o
   7   6   8         33.23         34.68         7.43 o
   8   6   8          4.13          8.94         7.86 o
   9   6   8          2.97          4.60         8.58 o
 -10   7   8          6.44         13.72        17.32 o
  -9   7   8          1.25         12.39        12.09 o
  -8   7   8          8.85          9.61        10.80 o
  -7   7   8         40.56         25.03        10.33 o
  -6   7   8         21.40         26.02        16.42 o
  -5   7   8        172.15        167.11         9.86 o
  -4   7   8          0.00          7.63         8.74 o
  -3   7   8          0.26         -0.96         9.07 o
  -2   7   8        670.58        690.85        10.53 o
  -1   7   8         17.11         14.57         8.77 o
   0   7   8        373.49        370.51         8.17 o
   1   7   8        147.01        150.93         6.80 o
   2   7   8         10.73         13.24         6.99 o
   3   7   8        396.21        379.19         8.11 o
   4   7   8        773.33        789.37        11.13 o
   5   7   8          3.74          2.17         7.53 o
   6   7   8         38.13         50.38         7.86 o
   7   7   8         14.91         17.43         7.20 o
   8   7   8          5.22          8.59         8.44 o
   9   7   8          3.96          6.96         8.41 o
  -9   8   8          1.53          3.51        11.61 o
  -8   8   8         42.22         55.80        12.21 o
  -7   8   8         10.54         41.76        12.82 o
  -6   8   8         62.14         58.54         9.70 o
  -5   8   8         14.82         33.80        18.44 o
  -4   8   8         11.55         17.24        10.04 o
  -3   8   8         98.76         99.39         9.20 o
  -2   8   8         52.13         41.91         7.67 o
  -1   8   8        138.39        130.02        10.40 o
   0   8   8         99.02        103.80         7.87 o
   1   8   8         15.42         20.14         6.82 o
   2   8   8         19.15         17.54         6.52 o
   3   8   8          7.16          4.74         6.61 o
   4   8   8         46.31         42.36         7.79 o
   5   8   8          7.42          4.82         7.47 o
   6   8   8         41.88         59.24         9.26 o
   7   8   8         23.13         14.57         7.99 o
   8   8   8         13.50         24.23         8.45 o
  -9   9   8          0.57         13.00        12.07 o
  -8   9   8         20.02          9.91        15.07 o
  -7   9   8          2.76          2.55        11.77 o
  -6   9   8         74.52         74.36        11.24 o
  -5   9   8          9.85          8.55         9.54 o
  -4   9   8        201.66        188.75        10.81 o
  -3   9   8          5.61          9.86         8.76 o
  -2   9   8        120.45        130.27         8.44 o
  -1   9   8         94.16         79.52        18.66 o
   0   9   8          2.26          6.56         7.37 o
   1   9   8         50.25         62.92         7.29 o
   2   9   8         87.25         85.29         6.79 o
   3   9   8        101.09        104.56         8.17 o
   4   9   8        133.66        132.51         7.70 o
   5   9   8        245.46        235.58         8.74 o
   6   9   8          1.82          0.90         8.44 o
   7   9   8         22.19         28.22         8.97 o
   8   9   8         16.38         24.39         9.16 o
  -8  10   8          3.17          7.54        11.92 o
  -7  10   8          6.26         14.39        11.13 o
  -6  10   8         11.70         11.36        10.33 o
  -5  10   8         33.67         19.70        10.33 o
  -4  10   8         61.04         66.69         8.95 o
  -3  10   8         49.49         55.31         8.22 o
  -2  10   8          6.16         10.29         8.42 o
  -1  10   8          0.02          1.55         7.83 o
   0  10   8         47.33         48.93         7.32 o
   1  10   8        105.72        102.33         7.21 o
   2  10   8          1.33          1.88         7.28 o
   3  10   8        119.52        120.75         7.99 o
   4  10   8          3.51          7.60         8.99 o
   5  10   8         52.52         53.34         8.58 o
   6  10   8         13.20         20.77         8.71 o
   7  10   8         15.66         14.89         9.36 o
  -7  11   8         18.54         29.69        11.77 o
  -6  11   8          1.41         14.23        12.09 o
  -5  11   8          4.73          5.51        11.56 o
  -4  11   8         54.30         57.41         9.61 o
  -3  11   8         56.25         54.81         8.85 o
  -2  11   8         51.46         50.09         9.73 o
  -1  11   8         45.31         35.84         8.51 o
   0  11   8          1.86          3.77         8.00 o
   1  11   8         45.54         39.53         8.24 o
   2  11   8          5.60          1.22         8.49 o
   3  11   8         19.63         18.55         8.14 o
   4  11   8          5.00          3.26         7.76 o
   5  11   8         22.13         32.69         8.50 o
   6  11   8         58.38         87.92        10.26 o
  -6  12   8          4.93         10.84        16.19 o
  -5  12   8         45.77         54.66        12.75 o
  -4  12   8        144.08        136.12        10.65 o
  -3  12   8         20.80         33.89         9.58 o
  -2  12   8          3.55          5.60        10.67 o
  -1  12   8         40.01         46.25         9.35 o
   0  12   8         18.39         19.15         8.29 o
   1  12   8          6.79         13.53         8.36 o
   2  12   8         27.00         29.70         7.95 o
   3  12   8          7.45         12.72         7.87 o
   4  12   8         10.76         20.77         8.74 o
   5  12   8          6.33         11.27         9.28 o
  -4  13   8         15.77         17.52        10.46 o
  -3  13   8         22.22         21.57         9.94 o
  -2  13   8          4.09          7.87        10.08 o
  -1  13   8          0.72          9.80         8.86 o
   0  13   8          8.29          5.81         9.05 o
   1  13   8         12.64         16.41         9.01 o
   2  13   8          1.05          2.24         9.56 o
   3  13   8          4.66          9.84         9.36 o
  -1  14   8          6.69         13.43         9.59 o
   0  14   8          2.66          2.05         9.51 o
 -11   0   9          0.26          1.65        14.30 o
  -9   0   9          9.28          5.45        12.56 o
  -7   0   9       1002.24        992.08        30.14 o
  -5   0   9        357.95        340.07        13.20 o
  -3   0   9       9919.63       9885.76       153.39 o
  -1   0   9       2091.52       2050.75        22.72 o
   1   0   9       1887.32       1929.67        27.44 o
   3   0   9       1623.41       1783.60        92.44 o
   5   0   9          5.89         -3.12         9.70 o
   7   0   9         16.80          7.20        14.17 o
   9   0   9          2.88         10.00        10.65 o
 -11   1   9          0.00          4.73        10.61 o
 -10   1   9          0.00          2.48        10.22 o
  -9   1   9         50.83         49.98         8.59 o
  -8   1   9        156.79        149.84         9.21 o
  -7   1   9         15.21         20.54         7.73 o
  -6   1   9        822.82        823.11        11.06 o
  -5   1   9         14.20         22.40         7.90 o
  -4   1   9       1150.32        978.89        16.17 o
  -3   1   9       2318.19       2354.89        19.92 o
  -2   1   9        449.70        407.99         9.71 o
  -1   1   9          6.45          9.26         7.10 o
   0   1   9       1760.73       1733.61        16.17 o
   1   1   9        745.37        755.36         9.80 o
   2   1   9        461.85        393.89         8.25 o
   3   1   9        387.14        348.34         7.76 o
   4   1   9         18.10         19.23         6.30 o
   5   1   9          0.51         -0.99         7.73 o
   6   1   9          0.10         12.23         6.85 o
   7   1   9        165.41        164.65         7.82 o
   8   1   9         20.11         24.49         7.47 o
   9   1   9          0.06          1.63         7.74 o
  10   1   9          1.83         14.03         8.58 o
 -11   2   9         68.98         63.42        11.03 o
 -10   2   9          8.92          7.60         9.62 o
  -9   2   9          8.82         13.48         9.75 o
  -8   2   9         77.15         79.80         8.73 o
  -7   2   9          3.11         11.42         8.96 o
  -6   2   9         49.45         47.88         7.63 o
  -5   2   9         61.33         81.75         8.40 o
  -4   2   9          4.50          8.96         8.15 o
  -3   2   9        126.50        139.31         8.86 o
  -2   2   9       1103.84       1026.16        12.28 o
  -1   2   9         83.09         55.41         6.92 o
   0   2   9        229.28        238.56         9.93 o
   1   2   9         19.16         29.47         6.79 o
   2   2   9       1198.60       1199.00        15.06 o
   3   2   9        669.42        711.83        14.87 o
   4   2   9        182.59        177.19         6.97 o
   5   2   9        305.47        292.22         7.86 o
   6   2   9        461.86        432.62         8.09 o
   7   2   9         18.05         18.69         7.22 o
   8   2   9         31.45         40.40         8.25 o
   9   2   9         35.62         32.74         8.25 o
  10   2   9          3.90          7.63         8.92 o
 -11   3   9          0.95          1.44        11.68 o
 -10   3   9         12.22         27.72        10.29 o
  -9   3   9         24.77         30.51         9.71 o
  -8   3   9        113.32        118.27         9.80 o
  -7   3   9         20.38         18.40         9.92 o
  -6   3   9        230.77        210.74         9.41 o
  -5   3   9        566.26        626.09        13.83 o
  -4   3   9        309.68        295.67        11.21 o
  -3   3   9       1198.65       1245.72        18.78 o
  -2   3   9        260.08        257.02         8.86 o
  -1   3   9        357.58        365.07         8.59 o
   0   3   9         21.64         23.34         6.84 o
   1   3   9          6.46         18.47         7.01 o
   2   3   9         77.90         71.66         6.67 o
   3   3   9         79.22         84.84         6.98 o
   4   3   9        255.67        242.66         7.47 o
   5   3   9        856.59        834.96        17.14 o
   6   3   9        497.76        477.34         8.69 o
   7   3   9          4.98         12.71         6.95 o
   8   3   9         86.84         81.47         7.77 o
   9   3   9         49.03         51.76         9.11 o
  10   3   9          3.31         10.21         8.98 o
 -11   4   9          2.29          2.16        16.19 o
 -10   4   9         27.77         25.05        12.29 o
  -9   4   9          0.55         10.29        11.01 o
  -8   4   9          0.66          0.22        11.92 o
  -7   4   9         41.41         38.39         9.86 o
  -6   4   9         44.23         37.33         9.67 o
  -5   4   9        138.39        143.84        12.82 o
  -4   4   9       1490.23       1524.73        18.89 o
  -3   4   9         34.45         40.19         9.72 o
  -2   4   9         53.27         63.52         9.76 o
  -1   4   9        123.46        119.23         7.68 o
   0   4   9         39.77         54.50         7.19 o
   1   4   9          7.94         10.15         6.56 o
   2   4   9        203.98        194.75         7.13 o
   3   4   9        214.07        206.63         7.12 o
   4   4   9         95.36        100.62         7.14 o
   5   4   9       1290.22       1223.49        19.55 o
   6   4   9        216.80        214.15         7.76 o
   7   4   9          0.86          7.54         7.52 o
   8   4   9          7.54          6.59         7.83 o
   9   4   9          3.34          6.90         8.25 o
  10   4   9          2.56         11.44         9.47 o
 -10   5   9          9.39         21.74        12.62 o
  -9   5   9          0.96         -6.03        12.86 o
  -8   5   9          0.83          2.05        10.70 o
  -7   5   9         74.39         62.17         9.84 o
  -6   5   9          0.21          3.24         9.38 o
  -5   5   9        254.12        238.48        13.72 o
  -4   5   9        362.98        368.86        11.13 o
  -3   5   9        151.98        162.43         9.54 o
  -2   5   9        137.02        144.49         7.69 o
  -1   5   9        565.51        580.20         9.35 o
   0   5   9         19.21         21.55         6.64 o
   1   5   9          0.35          0.39         6.83 o
   2   5   9          5.70          2.86         6.53 o
   3   5   9          0.98          5.17         7.51 o
   4   5   9        244.77        234.33         8.24 o
   5   5   9        407.30        404.23         8.11 o
   6   5   9         23.27         24.26         7.56 o
   7   5   9         47.41         60.06         7.19 o
   8   5   9          0.07          2.64         7.36 o
   9   5   9          0.40          1.45         9.38 o
  10   5   9          2.38          6.32         9.73 o
 -10   6   9         12.66         30.70        12.74 o
  -9   6   9          2.51          1.12        13.68 o
  -8   6   9         11.81         17.51        12.37 o
  -7   6   9          4.27         -0.95        10.16 o
  -6   6   9         67.08         64.02        12.82 o
  -5   6   9          0.50         -5.85         9.22 o
  -4   6   9         97.19         88.52        10.37 o
  -3   6   9         34.58         35.35         9.45 o
  -2   6   9         66.94         62.35         7.41 o
  -1   6   9         38.40         35.77         6.86 o
   0   6   9        368.66        359.12         8.37 o
   1   6   9        574.87        606.64         8.48 o
   2   6   9         18.42         19.93         6.56 o
   3   6   9         18.23         15.26         6.89 o
   4   6   9        126.68        126.07         6.86 o
   5   6   9        328.49        325.68        17.33 o
   6   6   9          0.53          1.82         7.72 o
   7   6   9         89.86         90.85         7.69 o
   8   6   9          1.23          4.13         8.87 o
   9   6   9          4.35         11.76         9.16 o
 -10   7   9         18.76         16.19        12.09 o
  -9   7   9          2.53         15.52        11.13 o
  -8   7   9         70.97         70.87        11.70 o
  -7   7   9          3.86          1.73        10.80 o
  -6   7   9        252.77        247.40        11.13 o
  -5   7   9          6.23          5.44         9.21 o
  -4   7   9         17.74         28.37         8.74 o
  -3   7   9        194.38        186.42         9.17 o
  -2   7   9        180.91        189.47         8.31 o
  -1   7   9          7.26          9.52         7.64 o
   0   7   9          0.08          9.31         7.18 o
   1   7   9        103.01        103.74         7.08 o
   2   7   9         20.83         19.70         7.19 o
   3   7   9         80.67         87.20         7.26 o
   4   7   9         16.49         24.75         8.87 o
   5   7   9         60.16         60.25         7.61 o
   6   7   9         23.63         22.56         8.10 o
   7   7   9         33.35         31.47         8.17 o
   8   7   9         18.50         27.12         8.36 o
   9   7   9          8.62         12.34         8.91 o
  -9   8   9         21.18         30.94        11.92 o
  -8   8   9          4.84          1.12        11.13 o
  -7   8   9          8.64          5.62        10.50 o
  -6   8   9        193.91        181.83        10.65 o
  -5   8   9        201.34        199.71        22.04 o
  -4   8   9          5.02          3.13        13.72 o
  -3   8   9          0.87         13.34        11.84 o
  -2   8   9        696.11        693.06        10.06 o
  -1   8   9         30.94         18.85         7.73 o
   0   8   9          0.06          0.01         7.37 o
   1   8   9        154.34        130.15         7.08 o
   2   8   9         26.76         28.21         6.82 o
   3   8   9        234.49        228.22         8.05 o
   4   8   9         42.76         35.41         8.18 o
   5   8   9          0.10          4.75         7.44 o
   6   8   9         24.19         38.91         9.81 o
   7   8   9          2.31          9.92         8.13 o
   8   8   9         15.00         19.49         8.77 o
  -9   9   9          4.06        -10.80        17.54 o
  -8   9   9         11.04         23.37        11.61 o
  -7   9   9          0.01          8.93        11.77 o
  -6   9   9          2.79          6.82        10.16 o
  -5   9   9          2.72        -10.37        10.69 o
  -4   9   9         68.25         76.84        10.69 o
  -3   9   9        106.04        105.62        10.52 o
  -2   9   9         67.20         58.23         9.73 o
  -1   9   9         98.23         86.42         7.71 o
   0   9   9          3.74         12.47         7.26 o
   1   9   9         50.95         46.95         7.10 o
   2   9   9        367.50        347.35         8.70 o
   3   9   9        141.43        124.30         8.05 o
   4   9   9         33.01         34.12         7.51 o
   5   9   9         34.75         35.86         8.12 o
   6   9   9          0.04          3.26         8.88 o
   7   9   9          8.99         14.82         9.48 o
   8   9   9         10.65         13.69         9.43 o
  -8  10   9         23.33         29.19        12.24 o
  -7  10   9         29.84         39.06        14.17 o
  -6  10   9         65.28         67.14        16.19 o
  -5  10   9         77.81         75.04        10.33 o
  -4  10   9         12.03         16.77        10.13 o
  -3  10   9         17.48         13.41         9.39 o
  -2  10   9          3.47          9.41         9.27 o
  -1  10   9        214.05        207.38         9.74 o
   0  10   9         25.71         29.28         7.83 o
   1  10   9         40.40         41.15         7.55 o
   2  10   9          0.04          0.75         7.56 o
   3  10   9        125.05        107.88         8.74 o
   4  10   9         64.46         59.17         7.83 o
   5  10   9          2.97          9.02         8.78 o
   6  10   9          7.77          6.16         8.54 o
   7  10   9         27.77         22.75         8.54 o
  -7  11   9          1.42         17.99        12.86 o
  -6  11   9         84.37         74.06        12.74 o
  -5  11   9          0.69         10.12        14.62 o
  -4  11   9         10.62          4.53        11.27 o
  -3  11   9          0.11         -3.32         8.86 o
  -2  11   9         31.94         32.60        10.18 o
  -1  11   9         15.82         22.79         8.10 o
   0  11   9         83.05         74.48         8.47 o
   1  11   9         83.64         80.13         8.74 o
   2  11   9          2.05         11.07         7.98 o
   3  11   9          0.25         -0.36         8.38 o
   4  11   9          4.46          9.08         8.35 o
   5  11   9          2.74          2.16         8.74 o
   6  11   9          0.94         15.82         8.81 o
  -6  12   9          0.28         -4.87        13.18 o
  -5  12   9         25.84         34.32        12.53 o
  -4  12   9         39.13         42.48        10.31 o
  -3  12   9          0.27         -4.62         9.41 o
  -2  12   9         36.94         27.91         8.86 o
  -1  12   9          2.09          7.02         8.63 o
   0  12   9         25.61         13.09         8.41 o
   1  12   9          2.11          7.51         8.33 o
   2  12   9          0.10          9.76         8.92 o
   3  12   9          0.76          7.98         9.19 o
   4  12   9         25.54         36.98         9.70 o
   5  12   9         21.76         25.48        10.11 o
  -4  13   9         37.41         34.31        10.99 o
  -3  13   9          2.81         11.82        12.56 o
  -2  13   9         21.06         17.11        10.85 o
  -1  13   9          5.44          6.04         8.97 o
   0  13   9          0.01         -0.86         8.82 o
   1  13   9          0.03          0.21         9.34 o
   2  13   9          2.35          2.69         8.71 o
   3  13   9         14.66         10.20         9.00 o
 -10   0  10         15.23         28.05        13.67 o
  -8   0  10         28.98         32.03        12.68 o
  -6   0  10          9.54          8.32        11.61 o
  -4   0  10          0.15          2.21        10.33 o
  -2   0  10       1110.19       1127.69        25.19 o
   0   0  10          0.10         -0.26         9.72 o
   2   0  10        626.72        695.81        17.77 o
   4   0  10       1056.02       1036.58        23.17 o
   6   0  10        408.43        432.21        11.61 o
   8   0  10          4.75         -3.94        10.33 o
  10   0  10         33.07         33.15        12.97 o
 -11   1  10          0.46          2.81        10.50 o
 -10   1  10          0.64          8.20        10.07 o
  -9   1  10         13.86         16.23         9.34 o
  -8   1  10        368.57        349.20        10.72 o
  -7   1  10        233.51        217.32         9.22 o
  -6   1  10         33.50         29.69         8.05 o
  -5   1  10          5.42          4.20         8.33 o
  -4   1  10       2286.94       2302.92        16.17 o
  -3   1  10        699.52        682.24        11.31 o
  -2   1  10       6405.18       6216.90        88.81 o
  -1   1  10        419.46        414.49         9.19 o
   0   1  10         31.33         39.12         6.99 o
   1   1  10       1102.42       1210.95        17.53 o
   2   1  10        669.25        684.92        10.13 o
   3   1  10        520.57        480.62         8.22 o
   4   1  10          3.00          1.71         7.24 o
   5   1  10          0.78          6.08         7.37 o
   6   1  10         71.21         70.77         7.71 o
   7   1  10        352.61        335.82         8.23 o
   8   1  10         38.69         40.01         8.46 o
   9   1  10          3.78         14.78         8.55 o
  10   1  10         11.86         17.50         9.13 o
 -11   2  10         15.97          9.82        11.48 o
 -10   2  10          0.14         11.96         9.57 o
  -9   2  10        126.17        133.44         9.65 o
  -8   2  10        108.04        109.20         8.92 o
  -7   2  10         68.91         72.77         9.51 o
  -6   2  10        282.00        287.37        10.48 o
  -5   2  10        353.62        388.40         9.49 o
  -4   2  10        117.90         85.31         8.68 o
  -3   2  10       1432.29       1460.00        17.02 o
  -2   2  10         28.21         38.74         7.27 o
  -1   2  10        485.13        471.25        10.72 o
   0   2  10        165.73        179.24         7.81 o
   1   2  10        137.06        129.73         7.75 o
   2   2  10       1566.91       1600.80        26.55 o
   3   2  10        184.72        186.99         6.80 o
   4   2  10         90.41         79.64         7.08 o
   5   2  10        102.25         91.56         7.38 o
   6   2  10         69.35         73.11         7.44 o
   7   2  10          6.86         10.29         6.97 o
   8   2  10         17.75         23.79         7.67 o
   9   2  10         12.25         15.18         8.66 o
  10   2  10          0.99         11.52         9.56 o
 -11   3  10          0.00          4.56        11.58 o
 -10   3  10          9.86         20.05         9.58 o
  -9   3  10         21.81         27.19         9.99 o
  -8   3  10         44.68         38.81        10.29 o
  -7   3  10         60.88         52.41        10.57 o
  -6   3  10          3.63         12.99        10.57 o
  -5   3  10         13.22         19.30        10.65 o
  -4   3  10        391.01        373.07        10.17 o
  -3   3  10       1138.13       1209.84        28.37 o
  -2   3  10         73.42         79.18         7.61 o
  -1   3  10        381.72        359.36         8.88 o
   0   3  10       1612.41       1649.33        22.59 o
   1   3  10        135.75        178.36         7.85 o
   2   3  10        351.22        361.24         8.07 o
   3   3  10         30.94         42.07         6.73 o
   4   3  10          2.08          6.64         6.73 o
   5   3  10       1874.24       1761.22        11.38 o
   6   3  10         30.60         33.97         6.74 o
   7   3  10         29.36         38.42         7.37 o
   8   3  10         10.69          7.11         7.80 o
   9   3  10          1.82          5.65         8.17 o
  10   3  10         10.39         11.63         9.00 o
 -11   4  10         51.08         47.23        12.72 o
 -10   4  10          1.60         12.55        15.97 o
  -9   4  10          0.22         13.89        11.33 o
  -8   4  10          0.32          4.72         9.86 o
  -7   4  10         83.83         86.75        10.57 o
  -6   4  10         79.79         96.76        10.57 o
  -5   4  10          4.65         15.41         9.38 o
  -4   4  10        170.98        175.21        10.18 o
  -3   4  10       1411.52       1482.90        14.49 o
  -2   4  10        330.57        331.27         8.54 o
  -1   4  10          1.56          6.01         6.50 o
   0   4  10        193.48        194.77         7.60 o
   1   4  10       3135.58       3075.51        46.68 o
   2   4  10         17.10         19.50         6.46 o
   3   4  10        193.12        183.45        10.39 o
   4   4  10         54.70         55.54         6.85 o
   5   4  10         92.63         91.43         7.64 o
   6   4  10        208.58        197.96         8.96 o
   7   4  10         90.35         88.67         7.44 o
   8   4  10         17.07         13.22         7.86 o
   9   4  10          2.51          0.19         8.70 o
  10   4  10         21.20         23.82         9.13 o
 -10   5  10          0.94         -6.93        12.42 o
  -9   5  10          1.80         12.78        10.65 o
  -8   5  10          5.62         -0.31        11.02 o
  -7   5  10         13.17         24.15         9.38 o
  -6   5  10         22.85         35.85        11.25 o
  -5   5  10          9.90         20.15         9.70 o
  -4   5  10        202.96        196.67        10.18 o
  -3   5  10        383.83        389.18        10.54 o
  -2   5  10         23.76         18.71         9.21 o
  -1   5  10         72.20         66.39         7.08 o
   0   5  10        757.91        746.64         9.21 o
   1   5  10        382.13        371.33         9.07 o
   2   5  10        167.20        172.44         7.51 o
   3   5  10        371.67        364.45         8.46 o
   4   5  10         97.97         88.03         7.28 o
   5   5  10        643.24        635.06        11.04 o
   6   5  10         21.15         21.87         7.08 o
   7   5  10          1.30         12.46         8.14 o
   8   5  10         12.21         14.83         8.38 o
   9   5  10         25.43         35.94         9.42 o
 -10   6  10         10.60         14.03        11.92 o
  -9   6  10          0.14         -9.21        11.61 o
  -8   6  10         55.03         67.93        10.33 o
  -7   6  10          1.45          7.30         9.53 o
  -6   6  10        389.12        419.77        11.61 o
  -5   6  10          1.11         -5.40         9.22 o
  -4   6  10          5.34         12.33        10.04 o
  -3   6  10        123.92        104.94         8.65 o
  -2   6  10        122.34        120.98         9.69 o
  -1   6  10        637.20        651.52         9.51 o
   0   6  10          6.09          7.24         6.95 o
   1   6  10         85.61         89.04         7.37 o
   2   6  10        428.25        398.54         9.56 o
   3   6  10         84.06         86.05         7.08 o
   4   6  10        274.80        259.38         8.15 o
   5   6  10        558.41        542.82         8.76 o
   6   6  10         75.77         68.83         7.28 o
   7   6  10         21.42         32.50         7.71 o
   8   6  10         35.71         44.77         8.14 o
   9   6  10         30.71         25.21         8.97 o
 -10   7  10          8.45         10.80        17.09 o
  -9   7  10         18.05         26.93        11.76 o
  -8   7  10          0.35          0.80        10.97 o
  -7   7  10          6.49          6.30        10.18 o
  -6   7  10          9.11          7.42         9.70 o
  -5   7  10        199.39        176.09        10.80 o
  -4   7  10        301.80        277.09        10.18 o
  -3   7  10          2.93          5.48         8.06 o
  -2   7  10         17.49         22.48         9.06 o
  -1   7  10         14.47         18.88         7.24 o
   0   7  10        471.14        481.65         9.02 o
   1   7  10         37.57         32.88         7.18 o
   2   7  10         44.71         49.21         6.98 o
   3   7  10        229.97        236.61         8.64 o
   4   7  10        124.68        103.96         9.20 o
   5   7  10         45.82         47.22         7.78 o
   6   7  10         49.73         45.51         8.02 o
   7   7  10         24.29         26.71         7.94 o
   8   7  10         10.50         16.53         8.38 o
   9   7  10         10.32          6.80         9.51 o
  -9   8  10          0.70          0.30        12.86 o
  -8   8  10         40.37         40.01        11.29 o
  -7   8  10          2.84         15.12        11.56 o
  -6   8  10          8.42          9.19        11.70 o
  -5   8  10         23.60          9.23        10.69 o
  -4   8  10        298.96        281.91        10.65 o
  -3   8  10         17.08         18.76         7.94 o
  -2   8  10         34.41         31.15        10.46 o
  -1   8  10        527.22        526.34         9.44 o
   0   8  10        451.77        452.23         8.72 o
   1   8  10         35.38         38.83         7.14 o
   2   8  10         93.52         92.45         7.33 o
   3   8  10         44.61         55.78         7.47 o
   4   8  10        175.04        169.68         8.26 o
   5   8  10         39.01         48.45         8.90 o
   6   8  10         49.10         52.88         8.90 o
   7   8  10         11.11         17.61         8.03 o
   8   8  10          0.00         18.52         8.81 o
  -8   9  10         16.19          9.54        11.90 o
  -7   9  10         38.47         27.06        11.29 o
  -6   9  10          0.79         -9.93        11.45 o
  -5   9  10          1.39          8.81        11.25 o
  -4   9  10         14.85          6.98         9.38 o
  -3   9  10         21.12         24.62         8.66 o
  -2   9  10       1010.53       1016.96        15.78 o
  -1   9  10         59.82         67.19         7.94 o
   0   9  10        130.85        132.65         7.59 o
   1   9  10         51.81         57.35         8.13 o
   2   9  10         30.00         35.08         7.94 o
   3   9  10         47.63         43.37         7.60 o
   4   9  10          5.81         12.29         8.71 o
   5   9  10         40.51         48.39         8.32 o
   6   9  10          6.53          7.78         8.79 o
   7   9  10         10.34          5.07         8.26 o
  -8  10  10          7.18         12.52        12.24 o
  -7  10  10          2.25          8.32        11.13 o
  -6  10  10          2.97          7.87        10.50 o
  -5  10  10          0.00          6.43        10.48 o
  -4  10  10         25.80         48.22        10.18 o
  -3  10  10          0.09         -1.84         9.07 o
  -2  10  10        161.61        134.58        11.69 o
  -1  10  10         19.42         26.36         7.87 o
   0  10  10        115.37        109.82         7.80 o
   1  10  10          9.56         20.35         7.51 o
   2  10  10         26.86         23.48         7.14 o
   3  10  10          1.62          4.59         7.91 o
   4  10  10         15.72         21.19         7.63 o
   5  10  10          0.72         -3.09         7.69 o
   6  10  10         13.36         18.21         8.64 o
   7  10  10          4.79          6.50         9.00 o
  -7  11  10          3.13          2.88        11.92 o
  -6  11  10         71.53         55.81        11.45 o
  -5  11  10          2.88         -0.67        10.81 o
  -4  11  10         49.62         48.33        13.04 o
  -3  11  10         95.68         73.61        30.25 o
  -2  11  10          9.46         20.65         8.70 o
  -1  11  10         52.46         50.68         8.35 o
   0  11  10        136.63        134.46         8.52 o
   1  11  10          1.05          3.57         7.61 o
   2  11  10         18.87         15.80         8.63 o
   3  11  10          4.61          5.22         8.32 o
   4  11  10         60.01         55.28         8.48 o
   5  11  10         10.46         24.80         9.09 o
   6  11  10          0.45          4.27         9.62 o
  -5  12  10         19.80         19.52        12.42 o
  -4  12  10          7.68          5.79        10.61 o
  -3  12  10          6.97          4.97        11.68 o
  -2  12  10          1.51          4.68         8.77 o
  -1  12  10         54.21         56.00         9.06 o
   0  12  10         32.59         28.87         8.97 o
   1  12  10         24.20         30.78         8.41 o
   2  12  10         22.49         24.31         9.24 o
   3  12  10          1.64         10.65         8.48 o
   4  12  10          3.29          5.36         9.56 o
  -4  13  10          6.21         15.56        15.36 o
  -3  13  10          3.15          6.08        10.86 o
  -2  13  10         14.90         10.95         9.78 o
  -1  13  10         25.21         23.75         9.75 o
   0  13  10          0.62          8.52         8.64 o
   1  13  10          3.27         15.74         9.20 o
   2  13  10          1.88         12.00         8.87 o
   3  13  10         11.84         15.59        10.63 o
 -11   0  11          1.72          2.88        15.58 o
  -9   0  11         14.31         23.65        12.56 o
  -7   0  11         92.75         68.77        12.68 o
  -5   0  11          0.07         10.80        16.64 o
  -3   0  11        974.46       1066.15        17.65 o
  -1   0  11       1562.15       1502.01        21.14 o
   1   0  11        363.74        344.77        20.24 o
   3   0  11         57.02         62.70         9.60 o
   5   0  11       1042.03       1028.57        14.22 o
   7   0  11        156.18        160.07        11.97 o
   9   0  11         25.96         29.37        13.35 o
 -11   1  11          7.87         12.80        11.58 o
 -10   1  11          2.21          6.71        10.03 o
  -9   1  11         71.13         59.78         9.69 o
  -8   1  11         70.19         61.85         8.90 o
  -7   1  11        281.80        270.36         9.46 o
  -6   1  11        582.72        548.65        11.39 o
  -5   1  11         67.16         72.31         8.81 o
  -4   1  11       1769.76       1653.37        13.75 o
  -3   1  11        153.40        148.46         8.53 o
  -2   1  11       2607.85       2744.48        25.82 o
  -1   1  11        204.96        227.46         7.71 o
   0   1  11       1446.14       1417.46        24.02 o
   1   1  11       3144.84       3221.51        15.35 o
   2   1  11        180.86        175.00         6.97 o
   3   1  11        990.27        987.69        16.17 o
   4   1  11        252.77        258.34         7.78 o
   5   1  11         21.94         16.44         6.74 o
   6   1  11          9.01          5.16         7.37 o
   7   1  11         16.55         16.76         7.20 o
   8   1  11          0.00          8.17         7.50 o
   9   1  11         18.03         18.03         8.73 o
  10   1  11          4.74         10.64         8.94 o
 -11   2  11          1.71          7.37        11.61 o
 -10   2  11         22.53         22.08        10.74 o
  -9   2  11         39.15         47.23        10.00 o
  -8   2  11        113.47         99.54         8.71 o
  -7   2  11        426.70        430.09        11.05 o
  -6   2  11        214.34        220.24         8.90 o
  -5   2  11        147.11        165.55         8.69 o
  -4   2  11        229.85        235.38         8.76 o
  -3   2  11        742.08        695.09        10.96 o
  -2   2  11        173.41        178.56         8.35 o
  -1   2  11        700.52        665.85        12.32 o
   0   2  11        243.97        237.89         7.56 o
   1   2  11        913.00        965.67         9.77 o
   2   2  11       1034.12       1005.47        15.78 o
   3   2  11        367.00        359.83         8.05 o
   4   2  11        458.31        466.57        12.76 o
   5   2  11          0.00         10.19         6.68 o
   6   2  11         41.93         56.24         7.18 o
   7   2  11        159.24        143.42         7.47 o
   8   2  11         24.49         35.03         7.36 o
   9   2  11          1.72         11.43         8.55 o
  10   2  11          0.08         -1.31         9.74 o
 -11   3  11          0.53          4.01        14.19 o
 -10   3  11         29.70         34.42        10.91 o
  -9   3  11          5.17         23.58        10.92 o
  -8   3  11        252.08        259.90        12.16 o
  -7   3  11        253.96        268.43        10.56 o
  -6   3  11        443.25        446.66        11.44 o
  -5   3  11        668.60        691.60        11.71 o
  -4   3  11          2.21          6.08         8.36 o
  -3   3  11        324.72        333.31        10.45 o
  -2   3  11         23.87         24.30         6.86 o
  -1   3  11        254.77        264.76         8.01 o
   0   3  11         14.56         15.79         6.61 o
   1   3  11        118.27        132.91         6.93 o
   2   3  11        352.57        339.22         7.47 o
   3   3  11          3.84          7.58         6.79 o
   4   3  11          0.89          9.33         7.73 o
   5   3  11         15.98         19.52         6.87 o
   6   3  11          1.67          8.92         7.18 o
   7   3  11         29.91         36.61         7.19 o
   8   3  11         26.12         29.72         7.71 o
   9   3  11         11.87          9.63         8.35 o
  10   3  11          7.62         17.07         9.55 o
 -11   4  11         12.72         29.69        21.14 o
 -10   4  11          2.11          9.24        13.81 o
  -9   4  11         24.90         43.65        13.20 o
  -8   4  11          0.58         11.68        12.15 o
  -7   4  11         47.13         47.09         9.54 o
  -6   4  11         91.79         88.19        11.01 o
  -5   4  11         30.37         35.64        10.16 o
  -4   4  11        214.21        210.01        10.69 o
  -3   4  11        125.68        144.62        11.06 o
  -2   4  11        241.78        260.75         8.04 o
  -1   4  11          0.36          0.34         6.48 o
   0   4  11        668.30        626.28         9.93 o
   1   4  11        965.60       1017.68        23.96 o
   2   4  11        252.55        231.45         7.67 o
   3   4  11          2.20          3.19         6.62 o
   4   4  11         13.42         21.69         6.69 o
   5   4  11        161.03        179.36         7.54 o
   6   4  11          2.72          2.29         6.86 o
   7   4  11         73.14         54.97         7.47 o
   8   4  11          0.09          7.82         7.48 o
   9   4  11          8.42         16.19         8.58 o
 -10   5  11         25.70         22.75        11.92 o
  -9   5  11          5.25          9.12        10.97 o
  -8   5  11          0.05          3.82        10.18 o
  -7   5  11          0.50         -2.73         9.70 o
  -6   5  11        205.34        206.34        11.21 o
  -5   5  11        142.18        159.66        10.33 o
  -4   5  11         64.70         61.79        10.37 o
  -3   5  11         38.28         31.97        10.58 o
  -2   5  11         68.07         64.74         8.00 o
  -1   5  11         61.51         56.44         6.90 o
   0   5  11          2.01         11.26         7.04 o
   1   5  11        184.98        187.32         8.30 o
   2   5  11         93.15        107.77         6.86 o
   3   5  11          6.91         12.53         7.15 o
   4   5  11         46.14         54.86         7.08 o
   5   5  11          0.56         -2.93         6.80 o
   6   5  11          0.94         11.13         7.02 o
   7   5  11         67.36         63.93         7.53 o
   8   5  11          2.23          7.51         7.83 o
   9   5  11          0.03          0.56         8.68 o
 -10   6  11          7.14         12.08        12.86 o
  -9   6  11          4.89         14.91        10.80 o
  -8   6  11          4.90         14.99        11.33 o
  -7   6  11         13.24         30.19        10.02 o
  -6   6  11          2.57          6.52         9.86 o
  -5   6  11        359.84        352.22        10.81 o
  -4   6  11          4.53          4.31         9.21 o
  -3   6  11        865.71        901.06        11.63 o
  -2   6  11        653.50        649.16        11.75 o
  -1   6  11         44.74         50.56         7.09 o
   0   6  11         20.94         22.92         7.69 o
   1   6  11         67.72         65.75         7.18 o
   2   6  11        578.22        540.60        10.41 o
   3   6  11          7.54         10.24         6.90 o
   4   6  11        496.90        479.93         8.83 o
   5   6  11          0.21         10.46         7.11 o
   6   6  11          1.07          7.08         6.80 o
   7   6  11        126.65        124.06         7.96 o
   8   6  11          0.08          8.88         7.68 o
   9   6  11         37.09         23.79         9.51 o
  -9   7  11          0.65         22.56        12.94 o
  -8   7  11          5.55         18.33        11.77 o
  -7   7  11          0.06          5.79        10.02 o
  -6   7  11         13.08         22.51        17.54 o
  -5   7  11          1.30          2.92        11.77 o
  -4   7  11        310.84        299.67        10.81 o
  -3   7  11        861.58        874.70        11.25 o
  -2   7  11        490.91        468.69        10.84 o
  -1   7  11        127.26        122.97         7.63 o
   0   7  11         39.10         44.62         7.45 o
   1   7  11        139.70        126.46         7.78 o
   2   7  11         90.93        104.57         7.71 o
   3   7  11        947.57        870.20        25.84 o
   4   7  11        271.93        280.03        11.63 o
   5   7  11         31.04         26.60         7.47 o
   6   7  11          8.06         17.67         7.69 o
   7   7  11          4.53         11.14         8.02 o
   8   7  11          5.39         10.49         8.85 o
  -9   8  11          8.09         10.24        12.97 o
  -8   8  11         13.71         11.03        13.72 o
  -7   8  11          3.57         14.72        10.65 o
  -6   8  11          6.02          8.10        10.18 o
  -5   8  11          0.00         -0.12        20.24 o
  -4   8  11        105.49        101.20        10.89 o
  -3   8  11         57.78         42.57        12.35 o
  -2   8  11       1238.61       1167.74        23.96 o
  -1   8  11       1842.39       1859.13        30.64 o
   0   8  11          2.75          4.35         7.37 o
   1   8  11        201.16        182.59         7.61 o
   2   8  11          3.12          4.84         6.89 o
   3   8  11          2.90          5.07         7.81 o
   4   8  11         99.15         89.10         7.30 o
   5   8  11         91.04         88.39         8.74 o
   6   8  11         50.09         25.29        10.81 o
   7   8  11          2.06         13.88         8.42 o
   8   8  11         19.51         22.01         8.58 o
  -8   9  11         54.93         37.78        11.77 o
  -7   9  11          0.02          5.17        11.13 o
  -6   9  11         18.03         38.26        11.77 o
  -5   9  11          2.63         12.81         9.84 o
  -4   9  11          5.81         17.09         9.54 o
  -3   9  11         24.43         20.19        10.61 o
  -2   9  11        284.87        302.42         8.99 o
  -1   9  11         89.77         90.96         8.16 o
   0   9  11         77.13         76.67         7.71 o
   1   9  11         10.58          9.03         7.56 o
   2   9  11         54.20         65.34         7.34 o
   3   9  11         15.27         14.92         7.24 o
   4   9  11         12.71         20.60         7.91 o
   5   9  11         13.51         23.34         8.24 o
   6   9  11          0.90         -3.98         8.32 o
   7   9  11          0.42         -1.22         8.78 o
  -7  10  11          0.42          9.33        13.18 o
  -6  10  11         15.55         11.88        10.65 o
  -5  10  11         59.70         76.22        11.97 o
  -4  10  11         79.96         75.36        10.50 o
  -3  10  11          1.39         11.70        13.65 o
  -2  10  11          0.54          7.07         7.87 o
  -1  10  11        203.34        197.38         8.72 o
   0  10  11         22.28         29.85         7.64 o
   1  10  11         11.30         13.25         7.50 o
   2  10  11         19.15         25.60         7.64 o
   3  10  11         28.91         38.18         7.57 o
   4  10  11          1.26          4.05         8.39 o
   5  10  11         17.94         26.10         7.92 o
   6  10  11          8.53         16.47         8.77 o
  -7  11  11        101.17         75.12        17.99 o
  -6  11  11          4.16         15.33        11.61 o
  -5  11  11          0.98          2.47        11.13 o
  -4  11  11         25.56         43.34        11.77 o
  -3  11  11          1.25          6.31        12.67 o
  -2  11  11         43.48         46.14         9.35 o
  -1  11  11         34.32         38.30         9.01 o
   0  11  11          2.53          7.88         8.42 o
   1  11  11          2.32          7.73         7.83 o
   2  11  11         10.63         18.46         7.87 o
   3  11  11         31.29         28.32         8.15 o
   4  11  11         10.97         11.33         8.42 o
   5  11  11          4.01          8.95         9.08 o
  -5  12  11          5.42          1.63        11.61 o
  -4  12  11          8.30          7.20        16.64 o
  -3  12  11          4.53          5.49         9.51 o
  -2  12  11         22.95         18.48         9.42 o
  -1  12  11         27.33         26.28         9.08 o
   0  12  11          0.24          7.53         8.52 o
   1  12  11         60.64         59.10         8.90 o
   2  12  11         25.18         19.80         8.86 o
   3  12  11          0.04          2.16         9.29 o
   4  12  11          4.42          5.65         8.97 o
  -3  13  11         20.95         12.90        10.37 o
  -2  13  11         24.53         21.89        10.69 o
  -1  13  11         17.63         10.35         9.58 o
   0  13  11         14.27         17.03         9.70 o
   1  13  11         53.10         54.54         9.92 o
   2  13  11         16.65         22.69         9.70 o
 -10   0  12         15.58         16.87        14.00 o
  -8   0  12        131.11        143.72        13.20 o
  -6   0  12         24.24         24.29        19.79 o
  -4   0  12       3406.66       3306.14        28.34 o
  -2   0  12        635.51        564.07        17.99 o
   0   0  12         61.98         45.22        10.27 o
   2   0  12       2748.70       2740.33        19.39 o
   4   0  12        144.65        128.26        10.02 o
   6   0  12         59.87         61.43        12.15 o
   8   0  12          0.04         18.35        10.33 o
  10   0  12         13.04          9.30        12.56 o
 -11   1  12         32.50         20.59        11.67 o
 -10   1  12          4.63          8.77         9.90 o
  -9   1  12         11.28         23.92         9.71 o
  -8   1  12        134.81        145.87         9.58 o
  -7   1  12        257.28        261.01        10.65 o
  -6   1  12         91.47         92.93         8.18 o
  -5   1  12        120.74        111.38        10.23 o
  -4   1  12        247.07        234.42         9.06 o
  -3   1  12        497.22        489.76         9.46 o
  -2   1  12          2.60          5.05         6.73 o
  -1   1  12        154.08        138.52         7.22 o
   0   1  12        887.31        907.39        10.01 o
   1   1  12          0.11          2.96         7.11 o
   2   1  12          0.33          3.37         6.06 o
   3   1  12        248.53        216.94         7.47 o
   4   1  12          1.36          9.91         7.17 o
   5   1  12         78.24         89.62         6.62 o
   6   1  12         99.30        101.46         7.44 o
   7   1  12          0.56          6.12         7.61 o
   8   1  12          4.51         13.63         7.73 o
   9   1  12          0.40          9.80         8.23 o
  10   1  12          5.20          6.78        10.02 o
 -11   2  12          1.16          3.78        13.53 o
 -10   2  12          3.98          8.64        11.16 o
  -9   2  12          1.47          4.65        11.31 o
  -8   2  12        108.48        106.33        10.34 o
  -7   2  12         34.53         28.13         8.96 o
  -6   2  12        149.79        161.19         9.71 o
  -5   2  12          7.96         12.73         8.28 o
  -4   2  12       1410.95       1421.50        13.91 o
  -3   2  12       1585.33       1610.46        13.25 o
  -2   2  12         24.86         25.72         6.98 o
  -1   2  12          3.21         -0.78         7.85 o
   0   2  12        102.84         89.36         6.68 o
   1   2  12          1.70          1.61         6.54 o
   2   2  12        144.16        156.06         6.98 o
   3   2  12        410.71        391.74         8.38 o
   4   2  12        167.76        166.00         7.14 o
   5   2  12         51.05         58.47        10.06 o
   6   2  12        298.86        320.14         7.81 o
   7   2  12        303.95        285.50        10.84 o
   8   2  12          6.31         -1.33         8.12 o
   9   2  12          0.74         -3.39         8.93 o
  10   2  12         13.41         18.16         9.00 o
 -11   3  12         50.43         30.81        15.27 o
 -10   3  12          4.39          8.37        12.49 o
  -9   3  12          3.31          3.74        10.35 o
  -8   3  12         30.11         32.62        10.37 o
  -7   3  12        166.32        177.85        10.81 o
  -6   3  12        570.04        593.68        12.18 o
  -5   3  12        173.98        173.28        10.10 o
  -4   3  12        226.62        247.64        11.45 o
  -3   3  12         49.15         41.13         8.17 o
  -2   3  12        186.69        208.90         8.64 o
  -1   3  12       2005.43       1992.54        36.10 o
   0   3  12       1899.11       1878.33        36.81 o
   1   3  12         79.06         77.88         7.02 o
   2   3  12        202.14        206.80         7.08 o
   3   3  12          2.72          2.29         7.03 o
   4   3  12        233.67        215.63         7.69 o
   5   3  12        163.98        153.14         7.75 o
   6   3  12        866.61        833.05        24.80 o
   7   3  12          3.78          0.12         6.97 o
   8   3  12          7.84         19.52         8.35 o
   9   3  12          0.05         -0.07         8.61 o
 -10   4  12         17.14         10.99        14.39 o
  -9   4  12         10.56         12.91        13.20 o
  -8   4  12         25.25         22.73        11.33 o
  -7   4  12          0.90          4.57        10.44 o
  -6   4  12          5.98          3.79         9.06 o
  -5   4  12        474.17        461.73        26.54 o
  -4   4  12          0.93          3.96         9.06 o
  -3   4  12        727.39        777.44        11.01 o
  -2   4  12          0.65          2.20         8.06 o
  -1   4  12          1.94          7.06         6.64 o
   0   4  12         10.31         18.83         7.71 o
   1   4  12         87.68        109.48         7.29 o
   2   4  12        228.38        221.21         7.73 o
   3   4  12          3.23          8.89         6.80 o
   4   4  12        352.42        343.84         8.29 o
   5   4  12         10.24          8.29         7.40 o
   6   4  12         59.10         70.64         7.12 o
   7   4  12         78.88         73.56         8.14 o
   8   4  12         24.79         29.70         8.52 o
   9   4  12         18.97         21.08         8.26 o
 -10   5  12         18.91         25.66        14.15 o
  -9   5  12         23.40         28.65        11.29 o
  -8   5  12         34.58         36.25        10.50 o
  -7   5  12          5.20         13.51        10.59 o
  -6   5  12         14.70          9.19        10.48 o
  -5   5  12         71.43         77.65         9.70 o
  -4   5  12          2.27          3.33        10.16 o
  -3   5  12        117.10        112.48         8.39 o
  -2   5  12          0.61          3.57         7.83 o
  -1   5  12        382.77        376.23         8.43 o
   0   5  12         25.80         35.74         7.27 o
   1   5  12        593.32        586.35        10.55 o
   2   5  12        558.47        572.79         9.05 o
   3   5  12          2.41          0.65         7.31 o
   4   5  12          0.22         -4.05         6.75 o
   5   5  12        333.99        357.96         8.35 o
   6   5  12         29.66         33.53         7.08 o
   7   5  12          1.26          5.87         7.95 o
   8   5  12          0.00         -0.19         8.25 o
   9   5  12         10.80         23.20         8.94 o
 -10   6  12          0.01          2.21        12.24 o
  -9   6  12          8.26         19.80        12.21 o
  -8   6  12          0.99          8.80        11.24 o
  -7   6  12          3.44          0.22         9.86 o
  -6   6  12         10.84         16.18        10.02 o
  -5   6  12         11.16          1.80        15.29 o
  -4   6  12        125.31        126.89        10.80 o
  -3   6  12         79.84         75.90        10.58 o
  -2   6  12        176.96        177.43         7.99 o
  -1   6  12         14.35         13.16         7.02 o
   0   6  12          3.54          4.87         7.21 o
   1   6  12          8.43         13.57         6.76 o
   2   6  12        662.15        665.77        20.56 o
   3   6  12          0.54          5.52         7.18 o
   4   6  12         10.17          7.59         7.18 o
   5   6  12          2.29          9.24         7.23 o
   6   6  12        196.38        208.86         7.87 o
   7   6  12         11.93         11.64         7.90 o
   8   6  12        212.27        217.42        12.34 o
   9   6  12          9.23          8.66         8.70 o
  -9   7  12          2.31         -0.90        11.77 o
  -8   7  12         57.10         60.71        12.32 o
  -7   7  12         23.72         32.37        11.56 o
  -6   7  12         32.95         33.22        11.13 o
  -5   7  12         41.62         42.92         9.84 o
  -4   7  12          2.06         21.06        10.80 o
  -3   7  12        354.21        353.67        11.98 o
  -2   7  12        238.73        249.63         8.69 o
  -1   7  12         64.41         72.44         7.21 o
   0   7  12         27.24         24.52         7.25 o
   1   7  12        169.07        164.20         7.74 o
   2   7  12         20.52         21.26         7.55 o
   3   7  12        266.73        259.08        11.13 o
   4   7  12        204.90        204.39         8.03 o
   5   7  12         92.02         83.65         7.86 o
   6   7  12          6.48          4.64         8.21 o
   7   7  12          0.66          9.23         8.06 o
   8   7  12          1.29         10.32         9.01 o
  -9   8  12         22.34         22.46        12.07 o
  -8   8  12         14.44         23.59        11.29 o
  -7   8  12          0.13         -3.31        10.80 o
  -6   8  12         27.99         25.04        10.16 o
  -5   8  12        115.42        116.51        10.18 o
  -4   8  12         47.68         43.19        10.89 o
  -3   8  12        242.96        246.01        11.95 o
  -2   8  12         29.98         37.27         7.97 o
  -1   8  12         15.09         11.66         8.01 o
   0   8  12         21.07         23.71         7.45 o
   1   8  12          8.95          7.01         7.07 o
   2   8  12          2.69         15.32         6.80 o
   3   8  12          6.09         20.13         6.97 o
   4   8  12        286.40        290.02        13.80 o
   5   8  12          9.21         10.14         9.01 o
   6   8  12          1.98          8.66         8.15 o
   7   8  12          4.50         12.16         8.57 o
   8   8  12          0.33         -3.89        10.39 o
  -8   9  12          1.70         10.66        11.92 o
  -7   9  12         46.04         47.68        11.44 o
  -6   9  12          3.44          6.07        10.81 o
  -5   9  12         20.18         20.73        10.16 o
  -4   9  12         60.40         53.74         9.86 o
  -3   9  12        145.45        138.02        13.03 o
  -2   9  12        653.84        636.71        13.50 o
  -1   9  12         39.74         55.65         7.75 o
   0   9  12        175.47        156.14         8.55 o
   1   9  12          6.40         16.82         7.37 o
   2   9  12         16.84         15.99         8.28 o
   3   9  12        223.35        193.38         8.46 o
   4   9  12          7.77         -0.42         8.46 o
   5   9  12         12.80         24.23         8.55 o
   6   9  12          0.02          5.03         8.89 o
   7   9  12         28.13         27.14         8.77 o
  -7  10  12          0.50          1.80        11.77 o
  -6  10  12          2.30         12.48        10.97 o
  -5  10  12          3.79         14.62        10.18 o
  -4  10  12         67.37         55.33        14.84 o
  -3  10  12         53.06         59.57         8.87 o
  -2  10  12         95.84         78.73         8.68 o
  -1  10  12         12.55         10.16         8.41 o
   0  10  12          0.15          1.94         7.86 o
   1  10  12          5.52         16.35         8.28 o
   2  10  12         19.67         14.56         7.79 o
   3  10  12          0.03          0.81         8.42 o
   4  10  12          2.84          9.90         8.59 o
   5  10  12          9.40         17.13         8.78 o
   6  10  12         24.31         23.18         9.10 o
  -6  11  12          7.31         16.19        11.77 o
  -5  11  12          0.35         -3.93        12.09 o
  -4  11  12          1.20         23.39        14.84 o
  -3  11  12         46.14         35.07         9.86 o
  -2  11  12         51.75         62.02         9.55 o
  -1  11  12         54.41         42.27         8.59 o
   0  11  12          0.31         -3.82         8.24 o
   1  11  12          9.58          6.66         8.35 o
   2  11  12          8.28         12.06         8.93 o
   3  11  12          0.30          3.51         7.98 o
   4  11  12          0.51          3.14         9.01 o
   5  11  12          3.35         14.37         9.36 o
  -5  12  12         37.74         29.69        12.09 o
  -4  12  12         10.23         -4.50        16.64 o
  -3  12  12          9.35         13.40         9.70 o
  -2  12  12          0.85          2.04         9.01 o
  -1  12  12         13.01          5.87         9.37 o
   0  12  12          0.50          1.82         9.05 o
   1  12  12         32.31         46.45         8.90 o
   2  12  12         26.45         25.32         9.95 o
   3  12  12          0.05          2.31         9.09 o
   4  12  12          1.09          3.57         9.97 o
  -3  13  12          1.88          1.25        10.41 o
  -2  13  12          3.66         -2.30        10.79 o
  -1  13  12         12.43          9.13        10.09 o
   0  13  12         10.03         11.67         9.65 o
   1  13  12          1.46          6.25         9.07 o
   2  13  12          0.03          4.05        17.09 o
 -11   0  13         20.08         18.77        16.71 o
  -9   0  13         15.30         18.37        13.17 o
  -7   0  13        275.45        291.93        19.79 o
  -5   0  13         79.35         71.85        11.92 o
  -3   0  13       1317.26       1228.52        17.49 o
  -1   0  13        256.57        270.04        11.53 o
   1   0  13        954.60        955.84        40.93 o
   3   0  13        136.83        117.41         9.70 o
   5   0  13        157.08        189.40        10.89 o
   7   0  13        426.59        420.14        12.09 o
   9   0  13          7.50         25.67        12.63 o
 -11   1  13          5.41          7.76        11.75 o
 -10   1  13          0.54          1.74        10.42 o
  -9   1  13         26.73         28.11        11.13 o
  -8   1  13          4.97          9.17         9.92 o
  -7   1  13        316.75        341.83        14.86 o
  -6   1  13         13.98          7.87         9.70 o
  -5   1  13         14.75         14.97         8.27 o
  -4   1  13        330.82        343.65         9.16 o
  -3   1  13         18.13         25.66         6.91 o
  -2   1  13          0.87          4.35         6.80 o
  -1   1  13        624.74        582.38         9.70 o
   0   1  13        232.63        225.99         7.48 o
   1   1  13         11.51         16.82         6.63 o
   2   1  13       1029.43       1025.14        15.97 o
   3   1  13        281.80        290.91         7.42 o
   4   1  13          1.21          5.89         7.26 o
   5   1  13        286.58        273.22         7.61 o
   6   1  13        268.63        270.01         8.96 o
   7   1  13          1.37          6.16         7.14 o
   8   1  13         11.07          5.88         7.81 o
   9   1  13          5.70          8.14         8.31 o
 -11   2  13          1.16          3.27        12.53 o
 -10   2  13         28.83         24.02        11.30 o
  -9   2  13          2.30          7.31        10.46 o
  -8   2  13          0.09          3.09         9.59 o
  -7   2  13        174.24        163.80         8.99 o
  -6   2  13        444.77        450.47        16.81 o
  -5   2  13         37.83         40.85        10.36 o
  -4   2  13        571.32        573.37        10.40 o
  -3   2  13        196.46        162.02         8.32 o
  -2   2  13         65.54         84.87         7.22 o
  -1   2  13        754.70        719.10         9.41 o
   0   2  13        125.27        134.44         7.15 o
   1   2  13         61.92         73.17         7.10 o
   2   2  13         39.25         46.78         6.45 o
   3   2  13          0.03          9.88         6.79 o
   4   2  13         26.84         34.65         6.89 o
   5   2  13        407.66        377.13         7.99 o
   6   2  13        244.90        209.15         8.03 o
   7   2  13         38.89         53.19         7.86 o
   8   2  13          7.62          3.51         7.69 o
   9   2  13          0.03          0.25         8.31 o
 -10   3  13         49.54         43.40        14.47 o
  -9   3  13          9.17         19.20        11.67 o
  -8   3  13          8.45         12.82        12.40 o
  -7   3  13          1.52         13.72        12.07 o
  -6   3  13        459.99        463.84        11.43 o
  -5   3  13         68.18         94.53        10.96 o
  -4   3  13         41.67         27.64         7.66 o
  -3   3  13         27.76         26.27         8.53 o
  -2   3  13         46.85         34.30         6.80 o
  -1   3  13       1027.82       1038.85        12.66 o
   0   3  13        109.84        107.74         7.19 o
   1   3  13         25.34         27.98         6.51 o
   2   3  13         18.44         18.53         7.17 o
   3   3  13        140.83        144.91         7.59 o
   4   3  13        119.63        119.67         7.02 o
   5   3  13         33.29         47.47         6.91 o
   6   3  13         21.99         24.08         7.63 o
   7   3  13        285.10        270.14        13.24 o
   8   3  13          0.40          6.78         7.90 o
   9   3  13          6.11         18.01         8.32 o
 -10   4  13          0.00          7.08        12.86 o
  -9   4  13          0.01         -8.51        11.97 o
  -8   4  13        228.17        237.14        11.45 o
  -7   4  13         10.46         18.27         9.70 o
  -6   4  13         71.87         71.86        10.69 o
  -5   4  13          9.84         15.61         9.38 o
  -4   4  13        631.75        655.62        24.75 o
  -3   4  13         58.70         55.68         8.45 o
  -2   4  13        717.45        716.81        12.92 o
  -1   4  13          7.93          8.70         7.14 o
   0   4  13         24.21         26.76         7.76 o
   1   4  13        175.41        155.67         6.97 o
   2   4  13        310.84        311.01         8.05 o
   3   4  13         39.10         33.36         6.80 o
   4   4  13        253.41        239.73         7.59 o
   5   4  13         85.18         80.30         7.44 o
   6   4  13         40.01         46.23         7.18 o
   7   4  13         29.99         24.79         7.71 o
   8   4  13          6.63          8.99         7.81 o
   9   4  13         11.69         15.12         9.83 o
 -10   5  13          9.63          7.20        12.09 o
  -9   5  13         66.43         65.67        14.00 o
  -8   5  13         82.89         90.19        10.65 o
  -7   5  13        162.80        162.44        15.97 o
  -6   5  13          6.80          0.54        10.48 o
  -5   5  13          3.49          1.53        10.80 o
  -4   5  13         29.40         22.94        13.04 o
  -3   5  13          2.76          8.40         7.88 o
  -2   5  13        275.04        286.87         8.40 o
  -1   5  13        194.27        176.51         8.26 o
   0   5  13         67.50         63.13         7.35 o
   1   5  13         33.01         32.72         7.52 o
   2   5  13        313.03        320.40         7.59 o
   3   5  13         10.65          7.92         7.15 o
   4   5  13        203.41        195.34         7.64 o
   5   5  13         62.26         58.78         7.41 o
   6   5  13         71.15         73.77         7.82 o
   7   5  13         52.81         57.84         7.47 o
   8   5  13          3.21         18.40         8.63 o
   9   5  13         10.29         14.13         8.94 o
 -10   6  13          0.01         -3.84        13.50 o
  -9   6  13          9.82          2.88        11.92 o
  -8   6  13         62.60         63.13        10.81 o
  -7   6  13        102.35         80.41        12.88 o
  -6   6  13        107.04        110.16        10.50 o
  -5   6  13          1.66          7.69        10.59 o
  -4   6  13         48.07         51.28        13.04 o
  -3   6  13        464.14        471.35         9.85 o
  -2   6  13         59.02         51.38         7.34 o
  -1   6  13        793.90        725.76        12.08 o
   0   6  13         32.56         36.76         7.68 o
   1   6  13        549.98        562.70         8.83 o
   2   6  13        284.75        291.55         8.74 o
   3   6  13        121.37        112.57         7.99 o
   4   6  13        218.10        195.32         7.85 o
   5   6  13         91.07         90.88         7.69 o
   6   6  13         14.28         16.06         7.42 o
   7   6  13        139.41        136.21         8.39 o
   8   6  13         13.83         20.49         8.32 o
  -9   7  13          2.40         14.37        14.30 o
  -8   7  13          1.73          0.07        12.29 o
  -7   7  13         18.31         23.91        10.33 o
  -6   7  13          5.35         -0.45         9.86 o
  -5   7  13         34.74         42.82         9.86 o
  -4   7  13        156.11        157.44        13.94 o
  -3   7  13        120.94        118.47         8.77 o
  -2   7  13        111.79        111.40         7.78 o
  -1   7  13        193.66        190.16         8.08 o
   0   7  13          0.04          4.80         6.96 o
   1   7  13        229.77        245.03         7.91 o
   2   7  13         25.25         45.31         7.09 o
   3   7  13        152.30        138.11         8.39 o
   4   7  13          0.17          3.75         7.13 o
   5   7  13          9.53         15.41         7.67 o
   6   7  13         25.73         25.89         7.59 o
   7   7  13          6.35         10.29         8.57 o
   8   7  13         62.79         55.96         9.31 o
  -9   8  13          1.24         11.70        17.09 o
  -8   8  13         19.24         22.28        11.58 o
  -7   8  13          3.14         18.92        10.65 o
  -6   8  13         55.55         61.73        10.97 o
  -5   8  13         38.84         39.13        10.02 o
  -4   8  13        130.03        102.56        13.49 o
  -3   8  13        141.54        149.86         8.90 o
  -2   8  13        351.68        312.86         9.10 o
  -1   8  13         43.08         44.58         8.30 o
   0   8  13          2.04          6.23         7.29 o
   1   8  13          2.19          8.34         7.90 o
   2   8  13          4.19          5.07         6.80 o
   3   8  13        579.73        543.02         8.78 o
   4   8  13          1.78          8.07         7.14 o
   5   8  13          3.56         16.14         8.54 o
   6   8  13          5.94         16.82         7.76 o
   7   8  13         39.20         42.32         9.17 o
  -8   9  13         22.34         17.61        12.24 o
  -7   9  13         95.97         76.43        11.92 o
  -6   9  13         12.71         10.41        11.85 o
  -5   9  13         21.28         28.69        11.45 o
  -4   9  13         64.26         61.62        14.39 o
  -3   9  13        336.18        312.10         9.67 o
  -2   9  13          2.62          5.24         7.96 o
  -1   9  13        179.58        194.54         8.52 o
   0   9  13         27.44         29.31         7.35 o
   1   9  13         18.98         27.24         7.83 o
   2   9  13         83.56         76.36         7.86 o
   3   9  13          0.93         13.99         7.58 o
   4   9  13          0.24          1.61         7.41 o
   5   9  13         19.34         12.45         8.96 o
   6   9  13          1.89         11.65         8.31 o
   7   9  13         26.74         32.68        10.30 o
  -7  10  13         14.29          7.94        12.07 o
  -6  10  13         15.01         19.18        15.97 o
  -5  10  13          7.76          0.21        10.33 o
  -4  10  13          3.77         23.39        17.99 o
  -3  10  13          0.00          9.01         8.80 o
  -2  10  13        131.86        121.27         8.88 o
  -1  10  13          0.03          1.18         8.99 o
   0  10  13         26.81         30.31         8.37 o
   1  10  13          0.07          5.87         7.54 o
   2  10  13          9.98         13.01         8.42 o
   3  10  13         39.38         33.74         7.64 o
   4  10  13         16.20         17.09         8.15 o
   5  10  13          1.52          3.92         8.31 o
   6  10  13          1.82          3.33         9.16 o
  -6  11  13          1.67          6.41        11.61 o
  -5  11  13         19.22         19.34        15.29 o
  -4  11  13          8.36         -0.67        10.81 o
  -3  11  13         14.71         17.68         9.83 o
  -2  11  13          6.93          5.17         9.40 o
  -1  11  13         16.01         17.66         8.56 o
   0  11  13         12.08         10.75         8.59 o
   1  11  13          1.35          4.82         8.02 o
   2  11  13          3.78          6.38         8.16 o
   3  11  13          1.83          0.83         8.57 o
   4  11  13          5.16          3.22         8.50 o
   5  11  13          0.00          9.79         9.06 o
  -4  12  13          9.69         15.30        11.29 o
  -3  12  13         25.75         22.07        10.92 o
  -2  12  13          1.73          4.74         9.50 o
  -1  12  13          1.51          8.40         9.61 o
   0  12  13          8.94         20.47         8.94 o
   1  12  13         40.72         36.09         8.83 o
   2  12  13          1.24          3.81         8.55 o
   3  12  13          1.57         14.35         9.50 o
  -2  13  13          5.19          3.81        10.44 o
  -1  13  13          3.38          1.18        10.57 o
   0  13  13         33.67         33.87         9.85 o
   1  13  13          0.09         -2.70        17.54 o
 -10   0  14          4.37         12.44        13.83 o
  -8   0  14         57.81         71.07        18.44 o
  -6   0  14        180.09        148.68        12.40 o
  -4   0  14         95.69         96.87        12.24 o
  -2   0  14          4.99         15.78        10.12 o
   0   0  14        499.68        449.62        20.69 o
   2   0  14        890.72        920.58        15.29 o
   4   0  14          1.58         -6.07         8.91 o
   6   0  14          2.62         -3.50        10.02 o
   8   0  14          6.89         -0.09        10.80 o
 -11   1  14         11.70         12.95        17.16 o
 -10   1  14          3.59         14.28        12.07 o
  -9   1  14          3.10          4.98         9.45 o
  -8   1  14         10.03         15.06         9.18 o
  -7   1  14        117.01        102.47        10.86 o
  -6   1  14        539.48        527.84        11.26 o
  -5   1  14        148.75        144.85         8.77 o
  -4   1  14         16.05         16.53         7.93 o
  -3   1  14        642.80        672.13        11.30 o
  -2   1  14         87.95         97.74         7.68 o
  -1   1  14          0.00         -1.91         6.49 o
   0   1  14        180.67        169.20         7.22 o
   1   1  14         88.96         98.65         6.96 o
   2   1  14          3.13          5.03         6.46 o
   3   1  14         28.29         30.53         6.69 o
   4   1  14         62.34         49.87         6.52 o
   5   1  14        362.49        310.13         7.99 o
   6   1  14        340.96        314.01        11.62 o
   7   1  14          6.50          7.22         7.63 o
   8   1  14         36.59         47.22         8.78 o
   9   1  14         19.89         23.51         8.43 o
 -10   2  14         17.58         18.83        10.17 o
  -9   2  14          0.83          6.44        10.71 o
  -8   2  14         49.15         64.51        10.48 o
  -7   2  14          0.59          8.48         8.66 o
  -6   2  14         62.73         53.89        11.83 o
  -5   2  14        207.34        175.83         8.90 o
  -4   2  14        163.42        153.36         7.76 o
  -3   2  14         73.61         86.29         7.91 o
  -2   2  14         65.51         73.28         7.45 o
  -1   2  14        587.87        649.35         8.96 o
   0   2  14         64.15         61.19         7.10 o
   1   2  14        829.44        869.03        13.31 o
   2   2  14         60.45         62.52         7.37 o
   3   2  14        158.29        159.38         7.08 o
   4   2  14          0.02          6.78         6.84 o
   5   2  14        121.57        117.72         7.47 o
   6   2  14          6.94         10.88         6.97 o
   7   2  14          3.04         -2.11         7.31 o
   8   2  14          9.03         12.61         8.05 o
   9   2  14          1.33          4.45         8.26 o
 -10   3  14          0.08          4.63        12.94 o
  -9   3  14          4.34         16.36        12.17 o
  -8   3  14          0.01         15.48        11.13 o
  -7   3  14         29.71         31.55        10.59 o
  -6   3  14         15.94         19.30         8.56 o
  -5   3  14        314.84        329.23         9.51 o
  -4   3  14        784.56        794.96        10.78 o
  -3   3  14        480.07        474.82         9.32 o
  -2   3  14        115.20        109.13         7.44 o
  -1   3  14         24.07         36.66         7.37 o
   0   3  14          0.00          1.94         6.56 o
   1   3  14        156.76        172.79         7.12 o
   2   3  14        472.90        491.82         8.38 o
   3   3  14        812.12        783.00         9.30 o
   4   3  14        207.85        215.92         7.31 o
   5   3  14        736.62        738.93         9.26 o
   6   3  14         28.06         39.17         7.40 o
   7   3  14         55.95         55.01         7.53 o
   8   3  14          2.78          9.36         7.87 o
   9   3  14          0.11          2.53         8.77 o
 -10   4  14          2.75          6.19        11.90 o
  -9   4  14         66.73         48.81        11.45 o
  -8   4  14         28.85         35.34        14.62 o
  -7   4  14        332.33        327.35        11.58 o
  -6   4  14         38.74         37.59         9.22 o
  -5   4  14        152.31        161.48        14.84 o
  -4   4  14         10.73          7.32         8.86 o
  -3   4  14        380.66        365.14         9.67 o
  -2   4  14         11.32          9.87         7.50 o
  -1   4  14        304.54        292.30         8.00 o
   0   4  14         44.58         50.72         8.53 o
   1   4  14         21.95         18.51         6.63 o
   2   4  14        141.61        138.68         7.06 o
   3   4  14         51.31         58.39         6.80 o
   4   4  14         94.31        101.31         7.25 o
   5   4  14        110.32        119.62         7.79 o
   6   4  14         15.93         13.38         7.28 o
   7   4  14          5.72          5.01         7.31 o
   8   4  14         43.46         47.99         8.57 o
   9   4  14          9.69         20.04         8.60 o
 -10   5  14         10.38         16.71        12.95 o
  -9   5  14          2.20          5.85        11.78 o
  -8   5  14         17.88         22.44        13.03 o
  -7   5  14          6.69         12.07        10.80 o
  -6   5  14         38.56         44.10         9.70 o
  -5   5  14         49.05         67.92        16.19 o
  -4   5  14         27.82         49.62         9.38 o
  -3   5  14          3.77          2.65         7.81 o
  -2   5  14         96.87        101.32         7.82 o
  -1   5  14        144.03        128.89         7.68 o
   0   5  14         20.09         23.71         6.57 o
   1   5  14         67.45         75.22         8.80 o
   2   5  14        141.53        135.78         7.08 o
   3   5  14         33.00         39.74         7.15 o
   4   5  14          0.45          4.84         6.97 o
   5   5  14        517.94        524.58        15.45 o
   6   5  14         18.28         22.35         7.54 o
   7   5  14          0.01          8.37         7.86 o
   8   5  14         35.01         33.12         8.21 o
  -9   6  14          6.58          9.00        14.31 o
  -8   6  14          3.39         13.25        11.65 o
  -7   6  14          1.00         10.80        10.18 o
  -6   6  14          8.98         -0.38        11.13 o
  -5   6  14        161.68        137.64        14.84 o
  -4   6  14        107.16         94.27         9.70 o
  -3   6  14         54.17         54.35         8.73 o
  -2   6  14        226.95        217.57         8.55 o
  -1   6  14        132.97        134.47         7.61 o
   0   6  14         40.11         44.46         7.11 o
   1   6  14         28.94         27.92         7.22 o
   2   6  14          0.86         13.46         9.43 o
   3   6  14         70.85         72.43         7.56 o
   4   6  14          7.94         15.96         7.14 o
   5   6  14         88.87         97.86         7.67 o
   6   6  14          4.81          6.15         8.14 o
   7   6  14         10.50          9.13         7.86 o
   8   6  14          5.82          9.66         8.32 o
  -9   7  14         25.60         22.49        11.77 o
  -8   7  14          0.17         19.72        12.53 o
  -7   7  14          0.02         -0.33        10.97 o
  -6   7  14         38.58         25.86        10.18 o
  -5   7  14         30.02         35.54        17.54 o
  -4   7  14         63.46         61.02        10.80 o
  -3   7  14          1.20         -1.34         8.07 o
  -2   7  14        203.03        201.60         9.10 o
  -1   7  14        107.10        119.32         8.19 o
   0   7  14          8.83         10.64         7.91 o
   1   7  14          1.66         -2.70         6.96 o
   2   7  14         55.77         49.51         7.75 o
   3   7  14         69.71         72.57         8.13 o
   4   7  14          3.24          4.38         7.19 o
   5   7  14         99.04         98.71         8.13 o
   6   7  14          2.63         18.27         7.64 o
   7   7  14         26.03         25.37         9.01 o
   8   7  14          7.75         12.31         9.66 o
  -8   8  14         16.55         31.29        11.92 o
  -7   8  14         20.12         31.12        12.09 o
  -6   8  14          3.93         -6.36        10.65 o
  -5   8  14         24.93         35.09        14.84 o
  -4   8  14         62.63         61.97        12.82 o
  -3   8  14        184.49        179.41         9.07 o
  -2   8  14          3.26          1.46         7.33 o
  -1   8  14         35.61         32.87         7.56 o
   0   8  14          0.55          5.60         7.31 o
   1   8  14          0.37          4.65         7.35 o
   2   8  14        177.09        156.41         8.42 o
   3   8  14          0.16          5.58         7.41 o
   4   8  14          0.50          3.37         7.25 o
   5   8  14          1.12          7.73         9.43 o
   6   8  14          0.01          1.81         8.35 o
   7   8  14        140.97        154.06        13.70 o
  -8   9  14          3.52          9.68        13.62 o
  -7   9  14         15.63         25.82        12.86 o
  -6   9  14         44.62         43.02        11.45 o
  -5   9  14          2.96          8.55        14.84 o
  -4   9  14          0.65         -1.35        10.18 o
  -3   9  14          0.37         -0.07         8.36 o
  -2   9  14         63.21         75.30         8.23 o
  -1   9  14         18.03         16.75         8.19 o
   0   9  14         48.23         50.90         7.61 o
   1   9  14         28.20         37.63         7.91 o
   2   9  14        113.07         98.56         8.56 o
   3   9  14          6.06          6.19         7.94 o
   4   9  14          5.04         12.01         8.69 o
   5   9  14          0.14          5.84         7.92 o
   6   9  14         20.62         19.73         8.87 o
  -7  10  14         17.43         23.84        12.09 o
  -6  10  14         24.64         41.21        11.92 o
  -5  10  14         23.06         32.39        15.74 o
  -4  10  14          8.86         15.52        10.33 o
  -3  10  14         13.97         16.15         9.49 o
  -2  10  14         14.21         20.11         8.76 o
  -1  10  14         82.36         89.45         9.05 o
   0  10  14         43.59         38.70         8.56 o
   1  10  14          6.78         11.32         8.14 o
   2  10  14         82.19         87.42         8.55 o
   3  10  14          3.11          5.12         7.98 o
   4  10  14         73.05         80.52         8.85 o
   5  10  14          2.77         11.23         8.48 o
  -6  11  14          2.12          3.60        21.14 o
  -5  11  14         15.63         12.59        16.64 o
  -4  11  14          6.67          1.57        13.36 o
  -3  11  14          0.02          5.88        10.11 o
  -2  11  14          0.01          7.07         8.90 o
  -1  11  14         10.39          7.72         8.99 o
   0  11  14         35.44         34.31         9.05 o
   1  11  14          2.06          6.96         8.48 o
   2  11  14          3.26         14.99         8.94 o
   3  11  14         19.99         16.94         8.64 o
   4  11  14          6.28          8.78         9.56 o
  -4  12  14         33.97         37.74        15.97 o
  -3  12  14         14.72         15.22        12.04 o
  -2  12  14          6.32          8.89         9.80 o
  -1  12  14         11.55         17.13         9.13 o
   0  12  14         16.05          8.03         9.56 o
   1  12  14          0.20          4.97         8.43 o
   2  12  14          9.09         16.50         8.81 o
   3  12  14          3.34          2.76         9.47 o
  -9   0  15         12.49         16.13        14.66 o
  -7   0  15        251.41        230.28        13.83 o
  -5   0  15         19.93         28.34        11.77 o
  -3   0  15          2.67          5.42        10.97 o
  -1   0  15        496.25        530.83        12.49 o
   1   0  15         65.89         75.35        10.97 o
   3   0  15          3.95         17.89         9.06 o
   5   0  15        187.75        194.06        10.33 o
   7   0  15         82.81         64.42        11.89 o
   9   0  15         19.04         15.57        13.50 o
 -10   1  15          0.46         -1.34        10.91 o
  -9   1  15          1.40          5.56        11.95 o
  -8   1  15         20.49         24.09        11.64 o
  -7   1  15          5.09          9.67         8.58 o
  -6   1  15        823.20        769.13        10.92 o
  -5   1  15          1.98         -0.81         7.61 o
  -4   1  15         12.81         15.53         8.03 o
  -3   1  15          7.14         14.79         7.41 o
  -2   1  15          3.30          6.89         7.82 o
  -1   1  15         35.69         35.77         6.63 o
   0   1  15         49.17         57.34         6.52 o
   1   1  15         78.02         85.05         7.05 o
   2   1  15         35.22         47.57         6.99 o
   3   1  15        240.41        234.88         7.66 o
   4   1  15         37.92         50.76         6.79 o
   5   1  15        481.03        508.40         8.48 o
   6   1  15          3.14          7.25         7.60 o
   7   1  15         20.90         21.38         7.93 o
   8   1  15         91.71         98.66         8.42 o
   9   1  15          0.66          3.08         8.84 o
 -10   2  15         17.68         21.14        11.88 o
  -9   2  15          2.05          8.99        10.88 o
  -8   2  15         35.36         39.98         9.77 o
  -7   2  15          4.01         -0.66        11.38 o
  -6   2  15        919.07        885.06        12.91 o
  -5   2  15        180.53        171.54         9.28 o
  -4   2  15         10.94         14.32         7.82 o
  -3   2  15         96.24        100.49         9.18 o
  -2   2  15         78.81         96.90         7.48 o
  -1   2  15        568.57        580.94         9.19 o
   0   2  15       1016.43       1009.08        18.41 o
   1   2  15        136.87        155.57         6.89 o
   2   2  15        139.20        140.53         7.07 o
   3   2  15        703.14        709.58        13.96 o
   4   2  15        266.81        259.17         7.36 o
   5   2  15         57.12         49.74         7.31 o
   6   2  15          5.72         16.36         8.12 o
   7   2  15         65.92         78.30         7.96 o
   8   2  15          2.35         10.35         7.87 o
   9   2  15         27.62         28.54         9.50 o
 -10   3  15         39.76         34.01        13.18 o
  -9   3  15         27.56         28.88        13.20 o
  -8   3  15         13.55         19.79        12.40 o
  -7   3  15        135.19        137.00        15.95 o
  -6   3  15        163.16        182.35        12.72 o
  -5   3  15          0.45          5.23         9.29 o
  -4   3  15         20.34         17.54         8.16 o
  -3   3  15        655.82        646.34        10.85 o
  -2   3  15        266.69        263.75         7.94 o
  -1   3  15          0.27          4.08         7.33 o
   0   3  15        451.75        474.93         8.78 o
   1   3  15        263.32        296.98         8.28 o
   2   3  15         66.15         70.43         7.00 o
   3   3  15          0.52          2.36         6.84 o
   4   3  15        383.43        394.42         8.32 o
   5   3  15        255.55        272.44         8.22 o
   6   3  15         24.81         30.50         7.07 o
   7   3  15          0.02          9.81         7.41 o
   8   3  15          2.35          7.90         8.58 o
   9   3  15          0.27          0.22         8.55 o
 -10   4  15          7.66          8.35        13.50 o
  -9   4  15          4.82         15.91        12.09 o
  -8   4  15        146.75        120.70        12.09 o
  -7   4  15          6.21         10.10        10.33 o
  -6   4  15        152.34        143.49        17.09 o
  -5   4  15          0.10         18.44        11.13 o
  -4   4  15         92.82        118.49        10.04 o
  -3   4  15         42.81         39.60         8.32 o
  -2   4  15         59.45         59.09         7.70 o
  -1   4  15        475.87        498.75         9.02 o
   0   4  15          5.21          8.90         8.07 o
   1   4  15        225.31        219.96         7.31 o
   2   4  15         84.25         74.39         6.66 o
   3   4  15         21.23         33.02        11.17 o
   4   4  15         27.79         31.38         7.71 o
   5   4  15         25.24         27.55         7.47 o
   6   4  15          0.08          2.11         7.19 o
   7   4  15          3.80          2.19         7.41 o
   8   4  15          0.41          4.50         8.26 o
 -10   5  15         18.50         33.86        13.82 o
  -9   5  15          1.68          9.44        13.83 o
  -8   5  15          0.37          0.39        11.77 o
  -7   5  15          2.84         13.12        11.13 o
  -6   5  15         42.84         44.98        13.94 o
  -5   5  15          0.24         -0.62        10.35 o
  -4   5  15        174.09        164.26         9.36 o
  -3   5  15          1.59          8.12         9.06 o
  -2   5  15         25.48         26.48         7.65 o
  -1   5  15        210.88        192.98         8.35 o
   0   5  15        270.23        252.95         7.84 o
   1   5  15         89.33         71.63         8.61 o
   2   5  15        279.64        248.54         8.38 o
   3   5  15          0.12          3.93         6.69 o
   4   5  15         80.59         79.53         7.19 o
   5   5  15          3.01          5.08         7.67 o
   6   5  15         93.23         94.24         8.58 o
   7   5  15          0.04          6.02         7.67 o
   8   5  15         47.50         61.63         8.78 o
  -9   6  15          2.02         21.40        14.39 o
  -8   6  15          0.22          5.13        12.21 o
  -7   6  15         35.01         34.86        13.72 o
  -6   6  15         20.51         23.39        13.94 o
  -5   6  15         34.02         31.94        17.54 o
  -4   6  15         12.29         19.34         9.54 o
  -3   6  15         27.46         29.79         8.12 o
  -2   6  15        725.58        720.94        17.43 o
  -1   6  15        322.12        305.78         8.25 o
   0   6  15          0.05          8.44         6.71 o
   1   6  15         61.56         65.99         7.13 o
   2   6  15          5.55         12.73         8.67 o
   3   6  15          9.42         13.54         7.64 o
   4   6  15         37.83         42.10         7.94 o
   5   6  15         11.52         11.13         7.64 o
   6   6  15          0.71          0.20         7.53 o
   7   6  15         91.85         97.38         8.72 o
   8   6  15          0.37          7.11         8.81 o
  -9   7  15          4.81          5.47        13.29 o
  -8   7  15          3.43          1.93        12.53 o
  -7   7  15          4.77         14.21        10.97 o
  -6   7  15         55.10         53.71        11.12 o
  -5   7  15         59.67         92.66        14.84 o
  -4   7  15         11.91         34.14         9.70 o
  -3   7  15         53.22         50.36         8.44 o
  -2   7  15          0.69          8.42         7.57 o
  -1   7  15         79.08         82.13         7.56 o
   0   7  15        117.87        116.02         8.23 o
   1   7  15         27.95         35.11         8.05 o
   2   7  15        264.13        284.70         8.35 o
   3   7  15          1.36          7.15         8.78 o
   4   7  15         63.79         48.97         7.36 o
   5   7  15         38.74         41.15         7.74 o
   6   7  15         40.17         42.22         8.27 o
   7   7  15         12.68         12.50         8.84 o
  -8   8  15         13.94         17.09        11.77 o
  -7   8  15          4.25          5.13        12.21 o
  -6   8  15         13.09         16.19        19.34 o
  -5   8  15         21.32         27.44        14.84 o
  -4   8  15         60.06         60.63        10.80 o
  -3   8  15        245.71        235.87         9.36 o
  -2   8  15        143.81        140.41         8.73 o
  -1   8  15          0.04          0.12         7.52 o
   0   8  15         24.11         16.22         8.05 o
   1   8  15          0.26          1.12         7.38 o
   2   8  15         46.06         42.56         7.63 o
   3   8  15          1.51          5.09         7.91 o
   4   8  15         43.94         35.98         7.67 o
   5   8  15         33.65         40.70         9.70 o
   6   8  15         21.06         20.50         9.01 o
   7   8  15         28.34         18.00         9.48 o
  -7   9  15          3.12         -9.13        11.92 o
  -6   9  15          1.00         12.59        15.74 o
  -5   9  15         30.12         26.53        10.97 o
  -4   9  15         13.13         26.54        10.50 o
  -3   9  15         10.05         10.12         8.80 o
  -2   9  15         25.40         28.34         8.37 o
  -1   9  15          0.26         -0.95         8.24 o
   0   9  15         88.75         86.02         8.27 o
   1   9  15        119.65        108.58         7.58 o
   2   9  15          0.80          4.95         8.05 o
   3   9  15         52.52         51.41         7.59 o
   4   9  15         29.55         31.19         8.38 o
   5   9  15          0.06          3.74         8.62 o
   6   9  15         13.65         20.03         8.77 o
  -6  10  15         36.41         27.89        17.09 o
  -5  10  15         31.62         33.29        11.13 o
  -4  10  15          0.00         13.25        10.65 o
  -3  10  15          0.05          2.01         9.30 o
  -2  10  15         70.07         57.53         8.88 o
  -1  10  15         58.21         62.55         8.97 o
   0  10  15         24.15         28.28         8.33 o
   1  10  15          0.26          5.33         8.97 o
   2  10  15         16.76         21.38         8.10 o
   3  10  15         21.41         19.57         8.32 o
   4  10  15          4.68          2.47         8.26 o
   5  10  15          3.35         11.84        10.02 o
  -5  11  15          1.13          2.37        11.61 o
  -4  11  15         26.55         26.92        12.42 o
  -3  11  15          5.13          4.01         9.81 o
  -2  11  15          0.07          3.45         9.14 o
  -1  11  15          4.99          8.76         9.24 o
   0  11  15          0.09          4.46         8.22 o
   1  11  15          0.17          0.65         8.79 o
   2  11  15          0.50          9.79         9.01 o
   3  11  15          6.86         15.41         8.94 o
   4  11  15          9.99         15.16         9.40 o
  -3  12  15          2.78          7.60        11.00 o
  -2  12  15         34.69         28.05         9.97 o
  -1  12  15         31.76         28.85         9.63 o
   0  12  15          0.25          4.70         9.92 o
   1  12  15          7.23          6.70         9.93 o
   2  12  15          6.20          9.56         9.44 o
 -10   0  16          5.48         14.39        17.18 o
  -8   0  16         31.76         32.58        13.20 o
  -6   0  16        389.88        383.21        16.19 o
  -4   0  16         98.48         81.46        10.57 o
  -2   0  16        377.94        356.27        11.53 o
   0   0  16         83.23         78.01        10.04 o
   2   0  16        132.07        130.07        10.57 o
   4   0  16        734.35        727.03        12.09 o
   6   0  16        217.14        215.95        16.42 o
   8   0  16          1.27          4.93        11.29 o
 -10   1  16         10.44         15.51        13.36 o
  -9   1  16          0.06          8.32        10.36 o
  -8   1  16         31.35         25.93         9.02 o
  -7   1  16          0.07          7.57         8.93 o
  -6   1  16          4.56          8.71         8.48 o
  -5   1  16         22.39         32.90         7.68 o
  -4   1  16         38.23         57.71         8.02 o
  -3   1  16        216.66        232.46         7.91 o
  -2   1  16        414.53        431.32        10.81 o
  -1   1  16        765.57        744.30         9.05 o
   0   1  16       1429.38       1444.47        11.45 o
   1   1  16         24.07         33.61         7.01 o
   2   1  16          2.08         17.90         7.02 o
   3   1  16          7.34         17.18         6.57 o
   4   1  16        350.87        345.34         8.12 o
   5   1  16         12.93         13.83         6.91 o
   6   1  16        121.01        116.70         7.69 o
   7   1  16          0.99          7.20         7.65 o
   8   1  16          0.25          9.07         8.49 o
   9   1  16          9.62         13.69         9.04 o
 -10   2  16          0.71         -1.36        15.24 o
  -9   2  16         11.65         11.62        13.46 o
  -8   2  16          5.53          5.39        12.80 o
  -7   2  16         38.89         44.86         9.98 o
  -6   2  16         18.20         13.89         8.62 o
  -5   2  16        132.69        130.99         8.70 o
  -4   2  16        216.95        223.00         8.44 o
  -3   2  16         15.39         21.03         7.90 o
  -2   2  16        106.56        103.42         7.30 o
  -1   2  16        143.79        134.68         7.43 o
   0   2  16         45.64         54.75         7.05 o
   1   2  16        187.85        173.08         7.08 o
   2   2  16        118.04        119.71         7.01 o
   3   2  16        247.85        255.25         7.30 o
   4   2  16          5.81          9.37         6.74 o
   5   2  16          9.36          6.27         7.34 o
   6   2  16         13.04         18.81         7.34 o
   7   2  16          0.12         14.71         7.57 o
   8   2  16          5.41         17.18         8.86 o
   9   2  16          5.89         11.87        10.21 o
 -10   3  16          0.01          6.39        11.90 o
  -9   3  16          0.36          8.13        12.21 o
  -8   3  16          3.60          8.10        15.29 o
  -7   3  16         11.94         15.01         9.18 o
  -6   3  16        159.51        145.36         9.88 o
  -5   3  16          1.40          9.36         7.79 o
  -4   3  16        278.38        249.51         8.45 o
  -3   3  16        111.78        107.99         8.12 o
  -2   3  16         31.54         29.09         7.33 o
  -1   3  16         13.09         12.99         8.86 o
   0   3  16        331.89        335.56         7.66 o
   1   3  16          2.70         11.65         6.35 o
   2   3  16          2.96          4.34         6.97 o
   3   3  16          2.03          1.06         6.62 o
   4   3  16        326.71        363.52         7.93 o
   5   3  16          0.98          2.05         7.22 o
   6   3  16         57.77         73.12         8.31 o
   7   3  16          3.39          4.90         8.24 o
   8   3  16         46.05         50.28         8.13 o
 -10   4  16          0.99          8.55        12.40 o
  -9   4  16          3.17         10.94        11.61 o
  -8   4  16         25.67         24.06        10.97 o
  -7   4  16          0.04          4.50        17.99 o
  -6   4  16          2.66          6.86         9.38 o
  -5   4  16         52.40         55.15         9.17 o
  -4   4  16          0.38          0.50         8.49 o
  -3   4  16          0.09         -1.29         7.99 o
  -2   4  16        243.22        243.97         8.36 o
  -1   4  16        637.52        621.77         9.76 o
   0   4  16        305.42        283.45         9.65 o
   1   4  16        110.95        114.98         6.86 o
   2   4  16         84.26         92.14         6.83 o
   3   4  16        276.55        268.99         7.86 o
   4   4  16          1.87          0.56         7.40 o
   5   4  16          0.03         -1.42         7.38 o
   6   4  16          0.08         10.34         7.34 o
   7   4  16          7.54         13.24         7.70 o
   8   4  16          8.76         19.37         8.68 o
  -9   5  16          6.16         13.25        11.76 o
  -8   5  16          3.14          9.78        13.20 o
  -7   5  16         14.34         20.24        14.39 o
  -6   5  16          1.74         -1.57         9.22 o
  -5   5  16          5.36         10.86         9.72 o
  -4   5  16          0.02         10.99         8.86 o
  -3   5  16         22.70         28.38         7.87 o
  -2   5  16         61.64         66.77         7.78 o
  -1   5  16         71.47         70.28         7.48 o
   0   5  16          0.23          3.99         7.16 o
   1   5  16          9.49         10.69         8.00 o
   2   5  16          5.59         12.72         7.40 o
   3   5  16         65.24         62.05         7.83 o
   4   5  16          7.81         20.86         7.83 o
   5   5  16         88.90        101.87         9.15 o
   6   5  16          0.48          1.80         7.93 o
   7   5  16         16.43         21.37         7.98 o
   8   5  16          0.00          5.79         8.54 o
  -9   6  16          0.01         20.07        11.92 o
  -8   6  16         11.22         29.86        12.10 o
  -7   6  16          0.01          8.10        14.84 o
  -6   6  16         16.06         29.24        14.39 o
  -5   6  16          2.14         10.34        10.33 o
  -4   6  16        144.91        155.64        11.33 o
  -3   6  16         24.73         39.30         8.03 o
  -2   6  16          4.25          1.63         7.60 o
  -1   6  16        162.79        134.44         7.71 o
   0   6  16         18.58         23.65         7.31 o
   1   6  16         32.35         34.64         7.24 o
   2   6  16        186.07        202.85        11.35 o
   3   6  16          5.67         11.34         7.36 o
   4   6  16          0.01          8.65         7.41 o
   5   6  16          7.35          3.79         7.53 o
   6   6  16         18.52         34.55         7.92 o
   7   6  16          3.18          5.35         8.09 o
  -8   7  16         17.34         21.82        11.45 o
  -7   7  16          7.68         18.89        15.29 o
  -6   7  16         10.35         26.09        14.84 o
  -5   7  16         93.01         96.76        10.57 o
  -4   7  16        265.69        270.68        12.37 o
  -3   7  16         79.45         75.92         8.65 o
  -2   7  16        235.44        233.58         8.50 o
  -1   7  16         82.31         78.57         7.71 o
   0   7  16        124.36        125.21         7.98 o
   1   7  16         25.07         30.30         7.19 o
   2   7  16        301.23        290.88         8.62 o
   3   7  16         58.81         48.18         8.90 o
   4   7  16          0.82          9.78         7.44 o
   5   7  16         28.70         22.58         7.70 o
   6   7  16         67.86         60.95         8.71 o
   7   7  16        132.26        152.64        11.88 o
  -8   8  16          0.02          4.52        13.29 o
  -7   8  16          9.28         13.04        16.64 o
  -6   8  16          8.76         29.24        15.74 o
  -5   8  16          0.02          2.27        11.77 o
  -4   8  16         11.18         17.33        11.13 o
  -3   8  16         61.76         61.33         8.52 o
  -2   8  16         13.68         22.94         7.64 o
  -1   8  16          7.44          9.83         8.17 o
   0   8  16          7.33          9.64         7.56 o
   1   8  16         21.20         29.76         7.83 o
   2   8  16        140.95        115.80         7.96 o
   3   8  16          3.37          2.52         7.99 o
   4   8  16          4.48          8.88         7.53 o
   5   8  16          1.37          9.76         9.17 o
   6   8  16          0.62          8.90         8.25 o
  -7   9  16          1.54         10.35        16.64 o
  -6   9  16          5.39         13.94        16.64 o
  -5   9  16          9.53          8.47        10.80 o
  -4   9  16         11.07          6.60        10.48 o
  -3   9  16          0.05          3.08         8.78 o
  -2   9  16         56.63         63.82         8.61 o
  -1   9  16          1.81         10.81         8.50 o
   0   9  16        109.27        126.64         8.74 o
   1   9  16         45.54         44.33         8.33 o
   2   9  16          9.19         14.18         8.25 o
   3   9  16          1.62         12.80         8.03 o
   4   9  16          0.02          6.39         8.35 o
   5   9  16         13.67         17.33         9.19 o
   6   9  16          0.96         17.09        11.38 o
  -6  10  16          2.13         10.25        12.97 o
  -5  10  16         11.85         25.37        11.29 o
  -4  10  16          0.00         -0.90        10.50 o
  -3  10  16          4.42          3.72         9.45 o
  -2  10  16          8.21         18.35         8.57 o
  -1  10  16          4.80          4.02         8.87 o
   0  10  16         16.98         15.25         8.92 o
   1  10  16         25.94         29.87         7.93 o
   2  10  16          0.15          6.58         9.06 o
   3  10  16         11.99         15.90         8.54 o
   4  10  16          4.92          3.75         9.05 o
   5  10  16          5.50          8.26         9.10 o
  -5  11  16         25.62         34.19        12.40 o
  -4  11  16          0.43         10.30        12.53 o
  -3  11  16          9.36         11.99        10.00 o
  -2  11  16         12.39         11.02         9.31 o
  -1  11  16          6.44          4.00         8.78 o
   0  11  16         10.59          4.69         8.97 o
   1  11  16          0.04          3.50         8.49 o
   2  11  16          0.00          7.37         9.08 o
   3  11  16         14.52          8.86         8.98 o
  -3  12  16         22.70         22.19        15.69 o
  -2  12  16          0.19          5.05         9.94 o
  -1  12  16          1.36          7.91         9.40 o
   0  12  16          3.82          6.62         9.66 o
   1  12  16          1.70          3.00         9.88 o
  -9   0  17          8.92         15.29        16.06 o
  -7   0  17          2.06          9.25        12.24 o
  -5   0  17         42.75         41.99        11.61 o
  -3   0  17        234.84        226.12        11.53 o
  -1   0  17         48.91         51.13        10.12 o
   1   0  17        934.94        896.41        36.66 o
   3   0  17         83.09         77.84         9.70 o
   5   0  17        230.91        222.63        10.65 o
   7   0  17         25.86         36.65        11.92 o
 -10   1  17          3.43         12.68        12.39 o
  -9   1  17         34.88         36.01        10.99 o
  -8   1  17          3.29          5.45         9.89 o
  -7   1  17         10.13         12.17         9.08 o
  -6   1  17        467.56        452.50        10.68 o
  -5   1  17         74.24         72.52         8.49 o
  -4   1  17         48.25         46.15         8.26 o
  -3   1  17          0.06         10.22         7.05 o
  -2   1  17         24.27         29.81         7.95 o
  -1   1  17          9.00         11.46         6.95 o
   0   1  17        493.39        476.82         8.48 o
   1   1  17        934.67        964.49        13.50 o
   2   1  17        582.79        577.82         8.47 o
   3   1  17        277.29        269.55         7.59 o
   4   1  17        347.05        349.59         8.03 o
   5   1  17          3.19          5.48         7.22 o
   6   1  17        114.66        102.26        14.09 o
   7   1  17          1.23          9.57         7.70 o
   8   1  17         20.81         21.91         8.87 o
 -10   2  17          1.47          9.30        12.71 o
  -9   2  17         11.46         16.06        11.59 o
  -8   2  17         17.32         20.19        10.63 o
  -7   2  17         91.58         81.34         9.01 o
  -6   2  17         18.00         17.09         9.04 o
  -5   2  17          9.76          8.81         7.68 o
  -4   2  17          1.63          0.32         7.75 o
  -3   2  17        459.18        489.95        10.55 o
  -2   2  17         19.42         20.54         7.43 o
  -1   2  17        125.01        130.10         7.65 o
   0   2  17        376.66        370.79         8.11 o
   1   2  17          4.17          5.14         6.41 o
   2   2  17         13.42         20.15         6.56 o
   3   2  17         93.14         88.28         7.05 o
   4   2  17         31.83         30.45         7.01 o
   5   2  17        137.05        160.63         7.80 o
   6   2  17         48.29         67.14         7.83 o
   7   2  17         25.94         18.21         8.06 o
   8   2  17          8.49         14.62         8.32 o
 -10   3  17          6.46         33.74        21.59 o
  -9   3  17         13.73         10.80        16.19 o
  -8   3  17          4.26         -3.46        11.77 o
  -7   3  17         23.87         17.40         9.87 o
  -6   3  17         17.58         12.71         8.34 o
  -5   3  17          8.62         10.13         8.78 o
  -4   3  17          7.78         10.82         7.42 o
  -3   3  17          0.96          6.22         7.78 o
  -2   3  17        253.37        262.69         8.88 o
  -1   3  17        149.19        153.63         9.38 o
   0   3  17         10.69         11.45         6.70 o
   1   3  17         53.05         53.40         6.79 o
   2   3  17         31.27         31.07         6.63 o
   3   3  17          3.76          5.96         6.75 o
   4   3  17          7.04          5.24         7.71 o
   5   3  17          2.88          9.01         7.14 o
   6   3  17         25.22         20.90         7.36 o
   7   3  17         10.02         21.67         8.54 o
   8   3  17          0.14          9.07         8.58 o
  -9   4  17          1.14          4.05        20.24 o
  -8   4  17          2.68         -7.20        19.34 o
  -7   4  17          1.03          0.00        11.13 o
  -6   4  17         74.00         66.25        10.59 o
  -5   4  17         10.67         18.76         8.97 o
  -4   4  17         21.79         16.63         8.51 o
  -3   4  17        152.86        147.06         8.64 o
  -2   4  17         59.61         69.44         7.44 o
  -1   4  17        924.04        888.60        13.51 o
   0   4  17         93.00         85.57         8.41 o
   1   4  17         76.94         81.85         6.73 o
   2   4  17        201.90        228.14         7.64 o
   3   4  17        269.51        262.86         9.79 o
   4   4  17        152.99        169.99         7.86 o
   5   4  17          9.88          7.99         7.80 o
   6   4  17         11.94         16.72         7.70 o
   7   4  17          2.33         11.35         7.93 o
   8   4  17          5.57         13.17         9.28 o
  -9   5  17          0.18          7.65        17.54 o
  -8   5  17          3.16         -1.80        14.39 o
  -7   5  17         59.84         57.75        11.56 o
  -6   5  17          0.00          8.12        11.13 o
  -5   5  17         88.65         86.15         9.70 o
  -4   5  17          0.43          7.67         8.88 o
  -3   5  17          1.08          5.00         8.16 o
  -2   5  17          3.91         10.21         7.87 o
  -1   5  17        246.99        248.64         8.50 o
   0   5  17        755.21        757.12        11.82 o
   1   5  17         12.59         12.91         8.72 o
   2   5  17          3.57          3.74         7.02 o
   3   5  17        236.22        229.78         9.59 o
   4   5  17         23.43         31.22         7.25 o
   5   5  17         18.11         22.97         8.12 o
   6   5  17         12.81         21.40         7.64 o
   7   5  17         57.82         46.31         8.65 o
   8   5  17         36.26         25.64        17.99 o
  -9   6  17          6.77          9.45        21.59 o
  -8   6  17         18.22         27.44        16.19 o
  -7   6  17          8.86         26.99        15.29 o
  -6   6  17          6.93         12.07        11.01 o
  -5   6  17          3.69          8.55        11.70 o
  -4   6  17         77.76         93.78         9.71 o
  -3   6  17        257.38        287.90         9.24 o
  -2   6  17        174.51        174.83         8.56 o
  -1   6  17         11.47         14.07         7.69 o
   0   6  17        107.08         98.30         7.24 o
   1   6  17          0.90         12.57         7.35 o
   2   6  17         40.99         36.72         8.13 o
   3   6  17        138.87        128.31         7.86 o
   4   6  17          7.53         16.48         7.51 o
   5   6  17          0.11         11.63         8.92 o
   6   6  17          4.66         22.29         8.70 o
   7   6  17          2.24          0.24         8.78 o
  -8   7  17          0.85          8.10        16.64 o
  -7   7  17         52.47         33.29        16.19 o
  -6   7  17         12.41         23.17        10.81 o
  -5   7  17        129.35        126.91        11.13 o
  -4   7  17          0.06         -8.55        10.18 o
  -3   7  17        111.34        118.42         8.88 o
  -2   7  17         45.57         59.75         8.37 o
  -1   7  17          7.70         14.90         7.48 o
   0   7  17        132.71        137.85         7.87 o
   1   7  17         83.03         83.53         7.47 o
   2   7  17        156.99        178.74         8.21 o
   3   7  17         97.05         88.57        12.18 o
   4   7  17         42.80         42.32         8.32 o
   5   7  17          7.03         15.04         8.16 o
   6   7  17         25.10         25.36         9.24 o
   7   7  17         20.86         40.14         9.32 o
  -7   8  17          3.11         23.84        17.09 o
  -6   8  17         22.09         27.48        10.97 o
  -5   8  17          8.24         19.34        11.13 o
  -4   8  17         35.97         31.26        10.50 o
  -3   8  17          0.13          4.93         8.99 o
  -2   8  17         29.04         24.12         8.35 o
  -1   8  17         19.65         16.10         7.75 o
   0   8  17         39.85         39.42         7.41 o
   1   8  17        591.03        578.76        10.15 o
   2   8  17         97.98        100.98         8.15 o
   3   8  17         99.85         99.10         8.12 o
   4   8  17         51.39         58.62        10.58 o
   5   8  17          0.04         13.20        10.11 o
   6   8  17          6.62         10.29         8.94 o
  -7   9  17          0.11         -3.56        12.56 o
  -6   9  17          5.56          9.84        13.06 o
  -5   9  17         58.81         44.52        11.29 o
  -4   9  17          0.45          6.30        10.81 o
  -3   9  17         22.61         14.66         8.92 o
  -2   9  17         18.43         20.26         8.55 o
  -1   9  17         81.02         69.99         9.19 o
   0   9  17         16.91         17.67         8.18 o
   1   9  17        110.51        115.02         8.52 o
   2   9  17         50.48         51.31         9.01 o
   3   9  17          9.27         15.65         8.81 o
   4   9  17          0.05          8.00         8.48 o
   5   9  17          5.41          7.65         9.07 o
  -6  10  17         16.09         11.04        13.62 o
  -5  10  17          9.35         19.94        11.61 o
  -4  10  17          0.01         13.07        11.12 o
  -3  10  17          2.47          4.39        10.09 o
  -2  10  17          0.91          4.71         8.68 o
  -1  10  17          0.03         14.06         8.48 o
   0  10  17         10.24         12.11         8.19 o
   1  10  17          2.67         14.24         8.23 o
   2  10  17         12.59         15.59         8.42 o
   3  10  17          5.44          6.21         8.74 o
   4  10  17          0.59          2.48         8.49 o
  -4  11  17         47.79         34.41        18.22 o
  -3  11  17          3.10          5.82        11.30 o
  -2  11  17          7.36          7.33         9.58 o
  -1  11  17         15.58         16.81         9.64 o
   0  11  17         22.56         21.53        10.40 o
   1  11  17          0.11          3.33         8.93 o
   2  11  17          8.82         17.37         9.42 o
   3  11  17          0.00          5.23         9.54 o
  -1  12  17         14.30         11.04        10.29 o
 -10   0  18          7.28         14.61        18.92 o
  -8   0  18          0.33          6.61        14.02 o
  -6   0  18          0.00          0.93        12.39 o
  -4   0  18          0.15          3.35        11.61 o
  -2   0  18        309.50        318.59        12.59 o
   0   0  18        161.50        155.62        10.92 o
   2   0  18        425.69        402.76        12.29 o
   4   0  18          0.22          5.24         9.70 o
   6   0  18         26.83         32.76        10.65 o
   8   0  18         18.91          4.50        12.09 o
 -10   1  18          1.35          1.95        12.16 o
  -9   1  18          7.75         13.37        11.55 o
  -8   1  18         20.87         24.04        10.23 o
  -7   1  18         77.38         61.06        10.07 o
  -6   1  18         86.24         77.32         8.25 o
  -5   1  18        149.92        136.37         8.87 o
  -4   1  18          8.80          9.06         8.15 o
  -3   1  18        148.06        162.00         8.21 o
  -2   1  18        361.19        349.13        10.05 o
  -1   1  18          3.77          8.31         6.98 o
   0   1  18        322.20        316.76         7.87 o
   1   1  18         15.85         12.94         7.32 o
   2   1  18         35.40         26.88         7.28 o
   3   1  18        694.11        672.58        10.65 o
   4   1  18         28.54         35.95         7.11 o
   5   1  18          3.51         14.03         6.91 o
   6   1  18          8.60         18.84         7.31 o
   7   1  18         75.83         72.85         8.49 o
   8   1  18          1.76         -7.61         8.60 o
 -10   2  18          0.59          1.45        13.18 o
  -9   2  18         13.96         19.63        11.85 o
  -8   2  18          5.30          9.92         9.30 o
  -7   2  18          0.63         13.22         9.76 o
  -6   2  18          5.79         10.58         8.69 o
  -5   2  18          4.01          5.81         7.96 o
  -4   2  18         61.04         58.48         8.42 o
  -3   2  18        365.78        351.33        10.79 o
  -2   2  18         35.13         33.02         7.81 o
  -1   2  18        287.80        302.17         8.27 o
   0   2  18         17.41         16.50         7.36 o
   1   2  18        195.67        205.17         7.67 o
   2   2  18         15.48         11.28         6.94 o
   3   2  18          0.05          9.19         7.02 o
   4   2  18        110.80        103.77         7.25 o
   5   2  18        188.63        175.28         7.41 o
   6   2  18          2.84         25.68         7.82 o
   7   2  18         14.58         26.24         8.32 o
   8   2  18         12.91          5.90         8.60 o
  -9   3  18          0.76         -2.25        14.31 o
  -8   3  18         16.94         21.11        13.52 o
  -7   3  18        172.34        148.46        11.43 o
  -6   3  18         36.22         54.46        10.32 o
  -5   3  18         54.85         52.35         8.11 o
  -4   3  18         25.45         44.38         7.93 o
  -3   3  18         42.94         42.25         7.91 o
  -2   3  18          8.79         15.12         7.41 o
  -1   3  18         47.66         40.63         8.47 o
   0   3  18        106.18        115.48         7.08 o
   1   3  18        336.91        344.17         7.92 o
   2   3  18          0.86         14.04         6.80 o
   3   3  18        691.78        637.17         9.13 o
   4   3  18        109.29        108.31         7.31 o
   5   3  18        121.87        116.41         7.90 o
   6   3  18        101.99         93.93         8.24 o
   7   3  18          2.51          4.44         9.24 o
   8   3  18          1.52          5.61         8.88 o
  -9   4  18          0.96          5.09        12.97 o
  -8   4  18         26.63         17.20        12.42 o
  -7   4  18         23.53         28.27        11.45 o
  -6   4  18          2.36          1.61        10.02 o
  -5   4  18          1.42          3.02         8.74 o
  -4   4  18          7.90         17.30         8.02 o
  -3   4  18        379.67        375.41         9.38 o
  -2   4  18        232.07        220.56         8.10 o
  -1   4  18         69.89         61.58         7.49 o
   0   4  18         17.09         20.95         8.93 o
   1   4  18         62.29         57.24         7.41 o
   2   4  18        267.35        255.08        11.75 o
   3   4  18          2.05         11.73         7.77 o
   4   4  18         16.70         30.66         7.31 o
   5   4  18          3.19          9.86         7.90 o
   6   4  18         21.41         24.73         8.06 o
   7   4  18          2.83         12.92         8.21 o
  -9   5  18          1.41          1.35        17.54 o
  -8   5  18          0.93         15.53        11.61 o
  -7   5  18         10.80         15.07        10.81 o
  -6   5  18          6.31          5.29        11.45 o
  -5   5  18         28.57         20.36        10.80 o
  -4   5  18         13.40         25.75         8.46 o
  -3   5  18         37.16         42.02         8.15 o
  -2   5  18        142.30        140.87         8.02 o
  -1   5  18        141.31        138.29         7.68 o
   0   5  18        171.44        166.43         7.99 o
   1   5  18         29.84         28.86         8.59 o
   2   5  18          0.00         11.92         7.01 o
   3   5  18         91.20         97.13         7.59 o
   4   5  18         42.68         47.48         7.73 o
   5   5  18          0.35         13.78         8.09 o
   6   5  18          4.32         21.56         8.45 o
   7   5  18         31.46         36.29         8.64 o
  -8   6  18          6.24          6.43        12.53 o
  -7   6  18          9.65         19.78        10.80 o
  -6   6  18          2.80          3.74        12.24 o
  -5   6  18         52.87         67.75        13.94 o
  -4   6  18        210.52        200.04         9.96 o
  -3   6  18         13.71         21.34         9.34 o
  -2   6  18        227.84        223.79         9.24 o
  -1   6  18         29.74         33.58         7.65 o
   0   6  18         57.77         63.19         7.44 o
   1   6  18         72.20         59.60         7.72 o
   2   6  18        218.04        214.39         9.50 o
   3   6  18         29.35         31.92         7.51 o
   4   6  18          0.53          7.23         7.83 o
   5   6  18          0.31         15.44         8.10 o
   6   6  18         11.44         11.42         8.26 o
   7   6  18         10.30         19.08         8.71 o
  -8   7  18          0.31          9.93        13.18 o
  -7   7  18         17.32          9.90        11.77 o
  -6   7  18         24.60         25.16        10.97 o
  -5   7  18         70.15         76.54        11.97 o
  -4   7  18          4.23          9.21        10.33 o
  -3   7  18         11.55         21.27         8.21 o
  -2   7  18          5.84         16.39         9.09 o
  -1   7  18         35.39         41.52         7.63 o
   0   7  18        123.15        116.74         7.83 o
   1   7  18          2.40          3.18         7.72 o
   2   7  18         66.37         59.44         8.02 o
   3   7  18          5.45          6.51         9.06 o
   4   7  18          4.67         13.29         7.63 o
   5   7  18         53.31         43.15         9.24 o
   6   7  18         13.13         11.89         8.37 o
  -7   8  18          5.69         14.42        11.92 o
  -6   8  18         30.58         19.29        11.44 o
  -5   8  18          1.23          8.69        11.29 o
  -4   8  18         19.47         16.51        10.48 o
  -3   8  18         37.18         35.75         8.89 o
  -2   8  18          0.04          4.13         8.26 o
  -1   8  18         23.62         30.01         7.94 o
   0   8  18        112.97        125.21         8.06 o
   1   8  18         16.70         16.11         8.56 o
   2   8  18          0.37          3.63         8.29 o
   3   8  18          4.35         16.21         8.52 o
   4   8  18          1.45          1.80         8.10 o
   5   8  18         84.12        101.76        12.75 o
   6   8  18          0.76         -8.55        17.99 o
  -6   9  18          1.87          0.90        11.77 o
  -5   9  18          1.08          1.62        11.29 o
  -4   9  18         12.63         11.58        10.97 o
  -3   9  18         23.27         29.77         9.10 o
  -2   9  18         28.42         37.64         8.59 o
  -1   9  18          6.92         16.40         8.51 o
   0   9  18          0.02          1.57         8.56 o
   1   9  18          8.35         17.50         8.56 o
   2   9  18          9.93         14.79         8.63 o
   3   9  18          0.48          9.42         7.98 o
   4   9  18          0.08         -0.71         9.08 o
   5   9  18          2.27         14.85         9.10 o
  -5  10  18          0.16          1.80        11.77 o
  -4  10  18          1.28          3.60        11.45 o
  -3  10  18         16.33         21.56         9.88 o
  -2  10  18         53.99         57.16         9.24 o
  -1  10  18          0.11          5.32         8.83 o
   0  10  18         13.28         27.30         9.34 o
   1  10  18          2.48          0.26         8.21 o
   2  10  18          1.81          5.64         8.57 o
   3  10  18          3.76          3.65         9.20 o
   4  10  18         21.78         25.64        18.44 o
  -4  11  18          7.65        -16.64        16.64 o
  -3  11  18         32.88         41.91        11.23 o
  -2  11  18          0.00         -1.45         9.61 o
  -1  11  18         23.30         37.65         9.98 o
   0  11  18         10.58         16.13         9.55 o
   1  11  18          0.49         -0.40         9.53 o
   2  11  18          2.52          4.08         8.93 o
  -9   0  19          6.21          6.30        16.86 o
  -7   0  19         21.77         33.57        12.86 o
  -5   0  19          3.81          3.37        11.45 o
  -3   0  19         67.11         77.20        10.48 o
  -1   0  19        230.37        242.52        12.39 o
   1   0  19        112.85        102.32        13.27 o
   3   0  19         71.99         73.53        11.33 o
   5   0  19          2.16         12.59        10.50 o
   7   0  19        125.38        112.96        12.40 o
  -9   1  19          0.72          3.55        11.32 o
  -8   1  19         25.71         23.19        10.60 o
  -7   1  19         75.10         60.76         9.73 o
  -6   1  19        105.09         95.00         8.70 o
  -5   1  19         96.78        100.44         9.25 o
  -4   1  19        268.02        262.76         9.00 o
  -3   1  19         31.43         34.12         6.88 o
  -2   1  19        118.24        114.44        11.50 o
  -1   1  19          1.72          2.45         6.86 o
   0   1  19         14.93         22.75         7.83 o
   1   1  19        466.51        471.99         8.25 o
   2   1  19         68.41         62.93         7.02 o
   3   1  19         27.99         24.95         7.08 o
   4   1  19        125.22        126.60         7.25 o
   5   1  19         12.71         16.08         8.02 o
   6   1  19          7.73         12.93         7.42 o
   7   1  19         45.79         46.13         8.94 o
   8   1  19          1.28         10.47         9.10 o
  -9   2  19         18.71         19.99        12.19 o
  -8   2  19        165.23        150.09        11.61 o
  -7   2  19          0.00          9.22         9.88 o
  -6   2  19          6.10         19.62         9.49 o
  -5   2  19         22.66         30.01         8.47 o
  -4   2  19         89.68        102.86         9.00 o
  -3   2  19        200.61        200.95         9.33 o
  -2   2  19        197.15        219.87         8.21 o
  -1   2  19         95.98        104.49         7.41 o
   0   2  19         68.74         78.47         7.07 o
   1   2  19        210.74        223.97        11.03 o
   2   2  19        137.85        146.60         7.53 o
   3   2  19         30.09         30.53         7.14 o
   4   2  19          3.78         -3.99         6.91 o
   5   2  19         20.60         21.52         7.87 o
   6   2  19          2.88          0.79         7.46 o
   7   2  19          7.07         15.01         8.48 o
   8   2  19          0.80         17.31        10.04 o
  -9   3  19          1.86         11.70        12.64 o
  -8   3  19         11.71          8.77        13.04 o
  -7   3  19         21.41         28.31        11.44 o
  -6   3  19          8.63         13.49         9.18 o
  -5   3  19        189.34        178.47         9.36 o
  -4   3  19          0.67         -2.60         8.15 o
  -3   3  19        145.74        150.04         7.94 o
  -2   3  19          0.01         12.60         7.33 o
  -1   3  19         67.90         60.96         9.19 o
   0   3  19          0.06          6.01         6.89 o
   1   3  19          0.09         10.00         6.96 o
   2   3  19        183.32        173.24         8.38 o
   3   3  19        601.60        592.32        12.66 o
   4   3  19         33.78         28.04         7.47 o
   5   3  19        232.28        230.51         8.15 o
   6   3  19          6.93         10.34         7.59 o
   7   3  19          7.95          2.94         8.55 o
  -9   4  19         10.72         14.39        12.56 o
  -8   4  19         29.76         25.58        12.62 o
  -7   4  19         12.68          3.82        13.36 o
  -6   4  19        334.63        317.64        11.08 o
  -5   4  19         27.13         38.05         9.16 o
  -4   4  19         12.65          9.99         8.10 o
  -3   4  19          0.66          4.14         7.51 o
  -2   4  19        477.83        429.70        11.82 o
  -1   4  19         21.44         20.11         7.16 o
   0   4  19         28.34         41.02         8.30 o
   1   4  19         63.70         65.01         7.17 o
   2   4  19         26.55         38.00         7.53 o
   3   4  19        109.38        119.13         7.31 o
   4   4  19         10.05         10.67         7.98 o
   5   4  19         88.40         87.89         9.87 o
   6   4  19          4.18         -0.45         8.38 o
   7   4  19          1.68          3.11         8.87 o
  -9   5  19          4.36          5.01        15.11 o
  -8   5  19          0.21         -2.14        11.61 o
  -7   5  19         13.05          8.37        10.65 o
  -6   5  19         69.57         80.85        10.65 o
  -5   5  19          6.48          4.99         9.43 o
  -4   5  19         47.08         41.37         9.79 o
  -3   5  19        112.35         99.09         8.53 o
  -2   5  19         53.47         50.94         8.06 o
  -1   5  19          2.93          5.36         7.61 o
   0   5  19        279.12        279.59         8.43 o
   1   5  19         62.17         72.35         8.71 o
   2   5  19          7.21          8.08         7.21 o
   3   5  19         28.12         24.81         7.31 o
   4   5  19          4.46         11.87         7.79 o
   5   5  19         83.03         88.73         8.20 o
   6   5  19          4.02         17.96         8.64 o
   7   5  19         19.28         11.83         8.49 o
  -8   6  19         21.40         24.01        12.07 o
  -7   6  19          0.01         10.38        11.12 o
  -6   6  19          0.11          6.51        11.77 o
  -5   6  19         83.49         99.87        10.81 o
  -4   6  19         39.33         36.20         9.17 o
  -3   6  19        115.72        106.91         8.74 o
  -2   6  19         11.09          8.54         7.68 o
  -1   6  19          0.01          3.73         7.87 o
   0   6  19         32.58         48.57         7.79 o
   1   6  19          4.79          7.59         7.33 o
   2   6  19        227.98        189.00         9.49 o
   3   6  19          0.96          3.21         7.82 o
   4   6  19          0.07          5.06         8.55 o
   5   6  19         51.64         55.88         7.98 o
   6   6  19          0.00          9.51         8.37 o
  -8   7  19         12.31         21.36        15.11 o
  -7   7  19          0.48          4.28        11.92 o
  -6   7  19          7.22         12.82        11.13 o
  -5   7  19         28.23         25.48        10.97 o
  -4   7  19         46.31         53.88        10.09 o
  -3   7  19         65.77         68.78         8.66 o
  -2   7  19         80.44         83.84         8.36 o
  -1   7  19        102.76         99.11         7.98 o
   0   7  19          0.23          2.77         7.85 o
   1   7  19        266.66        283.59         8.82 o
   2   7  19         31.24         27.27         7.83 o
   3   7  19          2.76          8.49         9.38 o
   4   7  19         13.87         17.17         8.26 o
   5   7  19          3.91          5.10         8.37 o
   6   7  19          0.03          7.42         9.00 o
  -7   8  19         17.22          9.52        12.24 o
  -6   8  19          0.01         10.21        11.61 o
  -5   8  19         70.86         67.11        11.45 o
  -4   8  19         11.27         10.35        11.56 o
  -3   8  19          4.83          9.73         8.70 o
  -2   8  19          7.55         15.17         8.55 o
  -1   8  19        151.27        152.16         9.28 o
   0   8  19          0.05          3.25         7.83 o
   1   8  19          6.54          3.82         7.96 o
   2   8  19          0.82          1.93         8.10 o
   3   8  19         12.82         19.12         7.93 o
   4   8  19         36.84         29.53         8.58 o
   5   8  19          4.14         17.22        10.65 o
  -6   9  19         16.43          3.62        12.24 o
  -5   9  19         16.47         18.58        11.92 o
  -4   9  19         27.58         38.23        11.45 o
  -3   9  19         56.00         59.00         9.58 o
  -2   9  19          0.82          6.17         9.26 o
  -1   9  19          0.55          6.81         8.17 o
   0   9  19          4.88         10.28         7.97 o
   1   9  19        143.72        137.73         9.56 o
   2   9  19         26.49         28.81         8.94 o
   3   9  19         24.87         22.65         8.70 o
   4   9  19         36.85         27.85         9.54 o
  -5  10  19         13.70         16.06        12.24 o
  -4  10  19          2.97         -0.25        11.61 o
  -3  10  19         13.45         12.42        10.01 o
  -2  10  19         37.66         48.05         9.58 o
  -1  10  19         39.04         45.40         9.51 o
   0  10  19         15.42         16.80         9.13 o
   1  10  19          0.58         12.01         8.26 o
   2  10  19         10.94         18.33         9.21 o
   3  10  19          2.43          5.44         9.58 o
  -3  11  19          0.21          6.35        14.71 o
  -2  11  19          0.01          1.68        10.10 o
  -1  11  19         24.26         18.16         9.92 o
   0  11  19         26.21         33.93         9.66 o
   1  11  19          0.40         13.96        10.29 o
  -8   0  20         14.96         22.94        14.00 o
  -6   0  20         21.37         20.92        12.40 o
  -4   0  20        145.12        163.45        14.84 o
  -2   0  20        210.34        213.47        11.77 o
   0   0  20        251.06        251.65        11.53 o
   2   0  20          3.25         11.71        11.01 o
   4   0  20         12.08         10.32         9.53 o
   6   0  20          7.28         23.67        11.45 o
  -9   1  20          0.24          8.15        11.70 o
  -8   1  20         16.75         14.70        10.49 o
  -7   1  20         10.31         11.87         9.49 o
  -6   1  20         92.88         84.04         8.97 o
  -5   1  20        113.66        108.76         8.99 o
  -4   1  20         42.28         42.41         8.14 o
  -3   1  20         12.59         14.06         7.25 o
  -2   1  20        476.04        465.63        12.92 o
  -1   1  20         11.85         16.60         7.34 o
   0   1  20          3.65          9.95         7.40 o
   1   1  20         93.68        100.37         7.32 o
   2   1  20        308.21        278.90         8.12 o
   3   1  20         78.23         81.10         8.38 o
   4   1  20         15.95         30.26         7.63 o
   5   1  20          2.34          6.54         7.36 o
   6   1  20         18.18         20.27         8.13 o
   7   1  20         30.13         23.71         8.84 o
  -9   2  20         10.91          7.67        12.14 o
  -8   2  20         28.40         36.88        11.25 o
  -7   2  20          6.82          5.05        10.40 o
  -6   2  20         30.37         35.05         9.63 o
  -5   2  20          0.38         10.53         8.33 o
  -4   2  20         34.93         34.99         8.01 o
  -3   2  20         80.30         93.93         8.12 o
  -2   2  20       1278.27       1309.87        11.18 o
  -1   2  20         87.31         78.90         7.13 o
   0   2  20          8.44         20.72         7.33 o
   1   2  20        113.31        111.89         8.57 o
   2   2  20        120.98        119.85         7.82 o
   3   2  20        159.96        159.64         7.42 o
   4   2  20         75.46         78.51         7.85 o
   5   2  20          0.85          5.74         7.52 o
   6   2  20          0.04         -2.86         7.70 o
   7   2  20          2.12          6.93         8.74 o
  -9   3  20          0.03          9.22        12.09 o
  -8   3  20         77.04         66.02        12.97 o
  -7   3  20         89.10         81.30        10.78 o
  -6   3  20          8.09          9.62         8.81 o
  -5   3  20         37.01         47.32         8.95 o
  -4   3  20        178.92        167.14         8.13 o
  -3   3  20         16.73         24.90         7.83 o
  -2   3  20          9.04         14.56         7.25 o
  -1   3  20        199.66        198.75         9.78 o
   0   3  20          0.31         -1.53         7.22 o
   1   3  20          0.83          2.64         7.13 o
   2   3  20         11.07         20.18         7.05 o
   3   3  20          4.79          6.22         7.99 o
   4   3  20         16.18         30.20         7.60 o
   5   3  20         66.58         66.55         8.19 o
   6   3  20          1.17          4.61         8.39 o
   7   3  20          0.02          0.99         8.73 o
  -9   4  20          0.21         18.40        12.56 o
  -8   4  20          0.05         -3.80        12.64 o
  -7   4  20          3.83         10.40        11.77 o
  -6   4  20          9.85         15.10        10.15 o
  -5   4  20         18.31         15.30         8.71 o
  -4   4  20         21.63         33.18         8.69 o
  -3   4  20         17.01         18.77         8.66 o
  -2   4  20          2.49          9.21         7.79 o
  -1   4  20         82.39         93.29         8.60 o
   0   4  20          0.23         10.99         9.27 o
   1   4  20        259.89        269.19         7.68 o
   2   4  20        122.35        123.30         7.03 o
   3   4  20          2.92          2.61         7.07 o
   4   4  20         66.86         66.93         7.81 o
   5   4  20         65.92         69.72         7.87 o
   6   4  20         16.63         21.36         8.26 o
   7   4  20          0.33          8.41         8.96 o
  -8   5  20          3.56         10.08        12.75 o
  -7   5  20         73.45         77.97        12.81 o
  -6   5  20          1.50          7.07        10.33 o
  -5   5  20         59.95         53.65        10.14 o
  -4   5  20          0.23          6.00         8.42 o
  -3   5  20         13.18         24.49         8.88 o
  -2   5  20         11.65         19.58         7.79 o
  -1   5  20         42.12         45.67         7.86 o
   0   5  20          0.09          4.34         7.24 o
   1   5  20         60.34         63.12         8.90 o
   2   5  20          1.27          7.98         7.38 o
   3   5  20          3.34          3.60         7.20 o
   4   5  20          8.62          9.70         8.38 o
   5   5  20          0.10          0.43         8.29 o
   6   5  20         53.74         57.89         8.54 o
  -8   6  20          3.92         13.09        13.50 o
  -7   6  20          8.95         11.69        12.22 o
  -6   6  20         11.71         18.59        13.83 o
  -5   6  20          5.76         20.92        10.81 o
  -4   6  20         16.12         24.24         9.43 o
  -3   6  20          1.14         14.93         8.47 o
  -2   6  20        108.28         97.40         8.25 o
  -1   6  20          4.68          7.51         7.68 o
   0   6  20          0.06          7.74         8.13 o
   1   6  20          0.38          9.32         7.41 o
   2   6  20         30.31         46.28         8.64 o
   3   6  20         80.98         82.02         7.99 o
   4   6  20          4.00         10.84         8.05 o
   5   6  20         11.89          3.20         8.65 o
   6   6  20          0.01          4.69         8.60 o
  -7   7  20          4.98          3.48        13.18 o
  -6   7  20         75.08         79.23        11.77 o
  -5   7  20         13.93         24.16        10.80 o
  -4   7  20         21.47         11.03        10.58 o
  -3   7  20         16.63         23.98         8.82 o
  -2   7  20         38.48         46.74         8.64 o
  -1   7  20         91.80         94.72         8.36 o
   0   7  20         71.25         85.63         7.93 o
   1   7  20         74.24         81.96         8.10 o
   2   7  20          9.67         23.93         7.82 o
   3   7  20         38.07         45.64         9.75 o
   4   7  20          0.01         -0.48         8.57 o
   5   7  20         47.29         61.67         8.95 o
  -6   8  20         11.19          6.50        12.53 o
  -5   8  20         22.20         18.28        10.97 o
  -4   8  20         30.81         18.99        12.21 o
  -3   8  20          8.31         19.51         9.19 o
  -2   8  20          8.02          8.79         8.71 o
  -1   8  20         23.99         37.79         8.37 o
   0   8  20          0.19          4.90         7.83 o
   1   8  20          0.03         -0.55         8.09 o
   2   8  20          6.93          9.67         8.03 o
   3   8  20          0.04          1.60         8.35 o
   4   8  20          1.33          0.51         8.91 o
  -5   9  20          3.45          4.19        12.07 o
  -4   9  20          0.21          0.85        11.76 o
  -3   9  20          7.42         28.80        10.30 o
  -2   9  20         48.46         56.33         9.29 o
  -1   9  20          2.08         11.22         8.88 o
   0   9  20         17.66         22.18         8.67 o
   1   9  20          0.44          6.90         8.42 o
   2   9  20          5.99         17.67         8.71 o
   3   9  20          1.52          2.29         8.97 o
  -4  10  20          3.18         10.80        11.77 o
  -3  10  20          7.22         17.99        10.07 o
  -2  10  20         17.55         15.40         9.58 o
  -1  10  20         14.78         21.50         9.88 o
   0  10  20          3.29          4.92         9.25 o
   1  10  20          1.17          4.68         8.84 o
   2  10  20         10.84          6.26         9.54 o
  -9   0  21          8.47         22.79        17.78 o
  -7   0  21         24.40         26.49        14.47 o
  -5   0  21        128.58        117.22        11.77 o
  -3   0  21         66.42         56.56        11.12 o
  -1   0  21        219.77        221.81        10.65 o
   1   0  21         57.12         65.00        10.16 o
   3   0  21          0.21         10.12        10.02 o
   5   0  21          0.42          6.82        10.33 o
   7   0  21         65.21         61.65        12.24 o
  -9   1  21         24.13         19.68        12.61 o
  -8   1  21         35.22         35.11        11.08 o
  -7   1  21          4.77          5.83         8.93 o
  -6   1  21         65.19         72.58         9.45 o
  -5   1  21         48.88         39.21         8.55 o
  -4   1  21        116.31        105.13         8.19 o
  -3   1  21         84.71         84.13         7.85 o
  -2   1  21        307.53        336.50        10.53 o
  -1   1  21        558.48        574.46        10.60 o
   0   1  21         32.99         35.01         7.28 o
   1   1  21        236.00        236.93         7.59 o
   2   1  21        644.36        658.32         9.00 o
   3   1  21         25.70         24.34         7.08 o
   4   1  21         10.98         19.70         7.36 o
   5   1  21          0.04         15.26         7.24 o
   6   1  21         15.07         24.01         8.04 o
   7   1  21          0.12          4.00         9.21 o
  -9   2  21         13.97         14.28        12.02 o
  -8   2  21          0.23          2.89        11.45 o
  -7   2  21          3.08         15.28        10.55 o
  -6   2  21         89.23         73.61        10.38 o
  -5   2  21          5.04         12.47         8.33 o
  -4   2  21         76.92         81.67         8.94 o
  -3   2  21         29.94         23.38         9.92 o
  -2   2  21         33.31         21.30         7.54 o
  -1   2  21        396.25        399.68         9.87 o
   0   2  21          3.69          5.50         6.74 o
   1   2  21         64.49         86.29         7.78 o
   2   2  21         22.28         31.95         7.60 o
   3   2  21         78.56         85.36         7.50 o
   4   2  21          4.28         20.52         7.36 o
   5   2  21          0.92          4.31         7.83 o
   6   2  21          0.11          0.48         8.09 o
   7   2  21         29.87         28.76         8.92 o
  -9   3  21          5.81          7.20        17.54 o
  -8   3  21         51.50         48.52        12.74 o
  -7   3  21         18.82         19.24        10.17 o
  -6   3  21          5.07          6.36         8.85 o
  -5   3  21         75.25         62.47         9.16 o
  -4   3  21          0.03          1.14         8.82 o
  -3   3  21          2.91          8.41         8.60 o
  -2   3  21         91.24         93.46         8.46 o
  -1   3  21        375.89        391.25        10.64 o
   0   3  21        106.24        125.59        11.36 o
   1   3  21          2.13          6.87         7.62 o
   2   3  21          9.02         12.75         7.75 o
   3   3  21         38.15         45.26         9.50 o
   4   3  21         12.01          4.20         8.09 o
   5   3  21          0.26          6.18         8.48 o
   6   3  21         40.68         38.56         8.52 o
   7   3  21         15.92         19.12        12.72 o
  -8   4  21          0.01         16.05        13.18 o
  -7   4  21          0.67         -1.83        12.42 o
  -6   4  21        109.87         97.36        10.20 o
  -5   4  21          2.11          0.96         8.76 o
  -4   4  21         44.06         42.23         8.38 o
  -3   4  21         16.21         19.91         8.28 o
  -2   4  21        166.14        179.20         8.55 o
  -1   4  21         17.08         20.43         7.35 o
   0   4  21         46.86         57.55         8.80 o
   1   4  21         29.28         22.70         7.33 o
   2   4  21        188.72        196.97         7.57 o
   3   4  21         80.21         83.34         8.21 o
   4   4  21          0.35          9.06         7.75 o
   5   4  21          2.39          3.02         7.98 o
   6   4  21          4.37          5.67         9.31 o
  -8   5  21          1.34          5.53        12.24 o
  -7   5  21          0.11         10.49        11.76 o
  -6   5  21          0.07          7.13        10.48 o
  -5   5  21         62.32         67.20        10.25 o
  -4   5  21          7.92         16.44         9.11 o
  -3   5  21          0.02          5.71         8.18 o
  -2   5  21         34.89         42.48         7.64 o
  -1   5  21        134.56        145.39         8.29 o
   0   5  21         45.38         51.17         7.50 o
   1   5  21         18.01         20.75         8.22 o
   2   5  21         11.46         23.18         7.25 o
   3   5  21          2.01          9.45         7.76 o
   4   5  21         44.20         30.96         7.76 o
   5   5  21          6.22          3.58         8.26 o
   6   5  21          5.05         -1.55         9.00 o
  -7   6  21         14.15         13.43        12.37 o
  -6   6  21          0.19          6.69        12.42 o
  -5   6  21          8.23          8.20        13.20 o
  -4   6  21          0.39          9.25         9.66 o
  -3   6  21          0.40          2.85         8.70 o
  -2   6  21         38.60         37.93         8.34 o
  -1   6  21         43.20         61.25         8.65 o
   0   6  21          0.51          0.09         7.98 o
   1   6  21         38.40         44.13         7.77 o
   2   6  21          2.11         -3.68         9.22 o
   3   6  21         18.54         25.63         7.69 o
   4   6  21         32.85         39.91         8.21 o
   5   6  21         25.31         38.66         8.70 o
  -7   7  21          7.77          6.30        12.09 o
  -6   7  21          9.49         12.26        11.61 o
  -5   7  21         32.10         24.07        14.00 o
  -4   7  21          4.57          3.30        10.54 o
  -3   7  21          7.18         16.56         9.45 o
  -2   7  21          1.42          3.78         8.73 o
  -1   7  21         12.30         11.40         8.33 o
   0   7  21        190.45        198.18         8.48 o
   1   7  21          2.72          4.72         7.86 o
   2   7  21         84.86         87.93         8.38 o
   3   7  21         41.38         26.94         9.52 o
   4   7  21          4.08         10.38        14.03 o
   5   7  21         34.25         40.24         9.23 o
  -6   8  21         36.96         37.17        14.62 o
  -5   8  21          0.01         -0.21        12.97 o
  -4   8  21          0.93         -0.62        12.59 o
  -3   8  21          0.02          5.40         9.25 o
  -2   8  21          3.45          6.43         9.21 o
  -1   8  21         75.99         92.86         8.70 o
   0   8  21         23.86         30.47         8.29 o
   1   8  21         32.16         22.29         8.71 o
   2   8  21          0.37          9.31         8.78 o
   3   8  21          7.41         11.13         9.16 o
   4   8  21         23.36         31.12         9.50 o
  -5   9  21         17.52         29.91        21.82 o
  -4   9  21          6.23          7.01        11.92 o
  -3   9  21          0.18         -0.52         9.65 o
  -2   9  21          8.18         11.33         9.95 o
  -1   9  21          6.46         14.84         8.81 o
   0   9  21         22.11         13.78         9.42 o
   1   9  21          8.91          8.22         8.68 o
   2   9  21         37.13         37.22         8.60 o
   3   9  21         50.90         37.43         9.10 o
  -3  10  21         13.47         17.29        10.82 o
  -2  10  21         17.70          8.69        11.04 o
  -1  10  21         24.70         18.32         9.36 o
   0  10  21          5.09          8.44         9.25 o
   1  10  21         48.09         41.56         9.78 o
  -8   0  22         14.87          6.97        15.27 o
  -6   0  22          7.47         13.62        13.20 o
  -4   0  22          2.07         11.95        10.92 o
  -2   0  22         64.06         52.12        12.40 o
   0   0  22         80.65         74.70        10.70 o
   2   0  22         73.93         77.01        10.65 o
   4   0  22         54.75         43.22        10.81 o
   6   0  22         21.04         40.03        11.45 o
  -8   1  22         15.52         16.73        11.24 o
  -7   1  22         18.53         22.76         9.66 o
  -6   1  22          2.26          6.97         8.79 o
  -5   1  22        130.63        132.42        10.97 o
  -4   1  22         12.89         14.63         7.87 o
  -3   1  22        214.87        232.99         8.65 o
  -2   1  22        105.52         95.18         9.53 o
  -1   1  22        213.87        218.84         8.34 o
   0   1  22         86.35        114.32        10.84 o
   1   1  22        325.92        362.00         8.26 o
   2   1  22         49.97         46.88         8.42 o
   3   1  22          6.51         11.50         7.30 o
   4   1  22         16.50         22.27         7.59 o
   5   1  22          0.53         -6.57         8.00 o
   6   1  22          0.26          1.40         8.94 o
  -8   2  22         15.24         10.22        11.67 o
  -7   2  22          4.14          9.76         9.79 o
  -6   2  22          0.45         -0.74         9.49 o
  -5   2  22         61.47         58.69         8.45 o
  -4   2  22        142.78        134.20         8.83 o
  -3   2  22         59.97         56.63         9.94 o
  -2   2  22         34.38         25.55         7.48 o
  -1   2  22          0.04         11.57         7.74 o
   0   2  22         45.29         44.25         7.53 o
   1   2  22         70.28         74.82         7.42 o
   2   2  22        206.80        200.48         7.70 o
   3   2  22         18.20         15.68         7.69 o
   4   2  22          0.43          2.48         8.96 o
   5   2  22         13.60         18.83         7.81 o
   6   2  22          9.18         21.26         8.38 o
  -8   3  22          0.35          6.34        12.24 o
  -7   3  22          9.83         10.48         9.98 o
  -6   3  22          1.82         10.42        10.14 o
  -5   3  22         11.01         22.87         9.93 o
  -4   3  22         27.32         40.19         8.28 o
  -3   3  22        127.49        113.73         8.38 o
  -2   3  22          0.82          8.41         7.89 o
  -1   3  22         26.14         30.06         7.48 o
   0   3  22         32.39         38.15         7.57 o
   1   3  22        229.94        212.23         9.15 o
   2   3  22          0.21          5.04         7.40 o
   3   3  22         39.33         45.19         7.67 o
   4   3  22         14.32         18.99         8.96 o
   5   3  22          5.36         -4.39         8.42 o
   6   3  22          6.90          9.46         8.90 o
  -8   4  22          7.81          7.15        13.26 o
  -7   4  22          3.17         10.75        13.83 o
  -6   4  22          0.85          6.99        10.00 o
  -5   4  22          5.60         13.10         8.96 o
  -4   4  22         16.41         22.06         8.92 o
  -3   4  22          5.59          6.67         7.91 o
  -2   4  22         16.02         19.12         8.02 o
  -1   4  22         24.27         39.35         7.25 o
   0   4  22          0.46         11.82         8.86 o
   1   4  22         78.08         79.39         7.53 o
   2   4  22          0.11          9.75         7.31 o
   3   4  22          2.48          8.62         7.74 o
   4   4  22          7.41         17.69         7.74 o
   5   4  22         12.18         12.80         9.12 o
   6   4  22          2.37         -0.28         8.78 o
  -7   5  22          8.90         13.09        12.64 o
  -6   5  22         16.49         30.11        12.32 o
  -5   5  22         64.26         61.30        10.58 o
  -4   5  22         39.18         38.22         8.76 o
  -3   5  22         20.83         18.96         8.58 o
  -2   5  22          7.14          7.68         7.89 o
  -1   5  22         26.64         26.19         8.55 o
   0   5  22         23.93         29.15         8.28 o
   1   5  22         11.08         22.09         8.47 o
   2   5  22          5.75         10.47         8.09 o
   3   5  22         37.78         37.42         7.93 o
   4   5  22         14.59         12.47         8.09 o
   5   5  22          2.22         -4.12         8.48 o
  -7   6  22         31.68         38.01        12.09 o
  -6   6  22         34.54         42.73        11.77 o
  -5   6  22         19.62         26.45        11.61 o
  -4   6  22         35.25         33.67         9.49 o
  -3   6  22          1.49          7.30         9.47 o
  -2   6  22          8.64         18.28         8.12 o
  -1   6  22          6.12          9.87         8.25 o
   0   6  22          4.03         12.14         8.21 o
   1   6  22          0.02          4.58         8.64 o
   2   6  22          1.44          7.88         9.28 o
   3   6  22         36.66         33.63         8.09 o
   4   6  22         41.87         47.72         8.60 o
   5   6  22          8.05         16.34         8.66 o
  -6   7  22          4.95         14.11        13.29 o
  -5   7  22          0.68          5.70        11.92 o
  -4   7  22         19.49         27.35         9.84 o
  -3   7  22          9.22         11.30         9.25 o
  -2   7  22          0.03         -0.14         8.72 o
  -1   7  22          0.32         -0.99         9.11 o
   0   7  22         90.88         88.40         8.63 o
   1   7  22         18.04         28.46         8.24 o
   2   7  22          0.26          5.27         8.09 o
   3   7  22         14.94         15.45         9.78 o
   4   7  22          1.94          6.21         9.86 o
  -5   8  22         45.87         49.36        12.40 o
  -4   8  22         10.48         10.80        11.76 o
  -3   8  22         35.56         41.77         9.76 o
  -2   8  22         48.64         58.43         9.76 o
  -1   8  22          9.71         27.67         9.05 o
   0   8  22          2.73          3.92         8.63 o
   1   8  22          4.08          7.29         8.21 o
   2   8  22          0.41          8.09         8.84 o
   3   8  22          8.70         18.86         9.07 o
  -4   9  22         11.31         23.84        12.72 o
  -3   9  22          1.09          2.12        10.96 o
  -2   9  22          2.80          2.39         9.33 o
  -1   9  22         23.48         29.19         9.48 o
   0   9  22         74.59         64.16         9.35 o
   1   9  22          1.40          2.32         9.13 o
   2   9  22          1.77          0.30         8.94 o
  -7   0  23          3.51          3.15        14.31 o
  -5   0  23         32.80         40.21        11.35 o
  -3   0  23         57.23         67.85        11.24 o
  -1   0  23          6.31          0.83         9.70 o
   1   0  23        215.34        238.22        24.07 o
   3   0  23          0.08          6.52        11.47 o
   5   0  23         48.31         59.33        19.79 o
  -8   1  23          5.43         13.18        11.36 o
  -7   1  23          1.53          8.42        10.36 o
  -6   1  23         20.91         28.49         9.88 o
  -5   1  23          2.28          4.03         8.79 o
  -4   1  23         65.50         69.13         9.09 o
  -3   1  23        227.61        221.26         9.01 o
  -2   1  23        122.65        118.77         8.74 o
  -1   1  23         44.34         49.43         7.14 o
   0   1  23         83.41         80.04         7.62 o
   1   1  23          4.08         11.12         7.14 o
   2   1  23         64.00         70.60         7.41 o
   3   1  23          8.89         15.27         8.70 o
   4   1  23          8.26         10.62         8.03 o
   5   1  23         34.28         39.44         8.09 o
   6   1  23          0.03         11.53         8.71 o
  -8   2  23          4.68         10.61        12.14 o
  -7   2  23         10.63         19.22        10.88 o
  -6   2  23         12.09         15.82        10.28 o
  -5   2  23          0.00         10.69         9.64 o
  -4   2  23         20.32         21.88         8.08 o
  -3   2  23         45.18         48.77        10.44 o
  -2   2  23          4.83         11.64         8.12 o
  -1   2  23         29.08         33.56         9.11 o
   0   2  23        175.57        185.79         7.89 o
   1   2  23          0.00          1.46         7.94 o
   2   2  23         30.31         27.45         7.90 o
   3   2  23         38.06         43.08         7.58 o
   4   2  23         33.90         31.94         7.86 o
   5   2  23          2.98         12.19         8.45 o
   6   2  23         25.31         31.70         8.76 o
  -8   3  23          0.08          5.18        11.49 o
  -7   3  23         29.40         31.80        10.99 o
  -6   3  23         11.83         15.88         9.81 o
  -5   3  23         85.49         88.93         9.21 o
  -4   3  23          3.53          8.51         8.51 o
  -3   3  23        100.81         99.98         9.43 o
  -2   3  23          1.65          8.43         7.64 o
  -1   3  23        259.39        241.68         8.29 o
   0   3  23        127.73        129.91         7.83 o
   1   3  23         24.48         22.72         7.42 o
   2   3  23          1.38          1.46         7.25 o
   3   3  23         25.27         34.94         7.90 o
   4   3  23         28.57         23.22         8.26 o
   5   3  23         10.15         16.88         8.71 o
   6   3  23         12.16         19.26        12.24 o
  -7   4  23          1.04          8.14        12.86 o
  -6   4  23         10.97          9.56        11.29 o
  -5   4  23          6.31         18.87         9.03 o
  -4   4  23         39.31         39.62         8.23 o
  -3   4  23          4.34         12.06         7.83 o
  -2   4  23          0.25          9.22         7.64 o
  -1   4  23         48.72         51.44         8.41 o
   0   4  23         49.50         52.20         9.04 o
   1   4  23         17.53         23.44         7.70 o
   2   4  23          9.73          3.69         7.53 o
   3   4  23         40.53         36.76         8.13 o
   4   4  23          7.14         16.24         8.70 o
   5   4  23         13.92         17.89         9.13 o
  -7   5  23         11.70         17.68        13.18 o
  -6   5  23          9.98          9.05        11.61 o
  -5   5  23         14.55         17.44        10.24 o
  -4   5  23         40.72         49.22         9.23 o
  -3   5  23          0.03          2.51         9.79 o
  -2   5  23          4.93          5.96         8.47 o
  -1   5  23         65.90         62.00         8.51 o
   0   5  23          0.08          8.94         7.86 o
   1   5  23          0.08         -1.51         9.21 o
   2   5  23          7.58          6.91         7.70 o
   3   5  23         38.79         33.62         8.29 o
   4   5  23         23.78         34.58         9.07 o
   5   5  23         57.18         56.93         8.88 o
  -6   6  23         30.51         41.84        11.92 o
  -5   6  23         13.87         23.64        10.76 o
  -4   6  23          1.25         -3.51         9.72 o
  -3   6  23         10.66         12.44         9.49 o
  -2   6  23         11.86         18.25         8.86 o
  -1   6  23          7.29         12.46         8.02 o
   0   6  23          0.50          7.24         8.47 o
   1   6  23          1.81          6.50         7.62 o
   2   6  23         15.06         15.65        10.30 o
   3   6  23          5.24          3.16         8.90 o
   4   6  23          0.40         15.72         8.60 o
  -6   7  23          2.23          6.02        13.26 o
  -5   7  23          6.48          4.00        11.61 o
  -4   7  23          5.92         10.14         9.91 o
  -3   7  23          1.91          9.85         9.38 o
  -2   7  23          4.49          9.00         9.05 o
  -1   7  23        108.24        110.34         9.51 o
   0   7  23          0.31          6.95         8.67 o
   1   7  23          7.60          8.53         8.89 o
   2   7  23         11.66          9.55         8.97 o
   3   7  23          0.16          7.89        11.11 o
  -4   8  23          4.32          9.06        11.18 o
  -3   8  23         10.36         16.90        10.53 o
  -2   8  23         28.70         20.85         9.83 o
  -1   8  23          9.74         16.29         8.94 o
   0   8  23          9.82         14.75         8.95 o
   1   8  23          5.78          5.50         9.13 o
   2   8  23          0.43         -3.55         9.28 o
  -3   9  23          0.13          5.65        10.35 o
  -2   9  23         25.36         17.83        10.44 o
  -1   9  23         50.37         37.67         9.50 o
   0   9  23         18.05         25.88         9.30 o
  -8   0  24         14.61         26.90        16.52 o
  -6   0  24         36.95         37.02        14.15 o
  -4   0  24          1.80          0.95        13.52 o
  -2   0  24        157.92        161.93        18.44 o
   0   0  24          2.77          9.99        10.33 o
   2   0  24         25.87         25.64        11.13 o
   4   0  24          0.22          1.12        11.13 o
  -8   1  24          1.89          9.15        11.79 o
  -7   1  24          3.16          6.72        10.23 o
  -6   1  24         22.98         19.91         9.83 o
  -5   1  24         13.28         14.97         9.67 o
  -4   1  24         64.70         47.05         9.27 o
  -3   1  24         11.98          8.57         7.31 o
  -2   1  24         29.71         34.08         7.69 o
  -1   1  24         74.82         63.85         7.53 o
   0   1  24         26.18         30.64         7.66 o
   1   1  24          0.04          2.12         8.12 o
   2   1  24         43.14         40.76         7.80 o
   3   1  24          3.30         -2.31         7.86 o
   4   1  24          2.31          6.48         8.42 o
   5   1  24          9.68          8.66         8.68 o
  -7   2  24          1.22          5.17        10.59 o
  -6   2  24          0.42          4.92         9.86 o
  -5   2  24          0.58          5.55         8.67 o
  -4   2  24         10.38         16.06         8.69 o
  -3   2  24          0.42          5.85        10.64 o
  -2   2  24         66.14         67.34         7.77 o
  -1   2  24        130.18        108.85         8.82 o
   0   2  24        126.39        125.96         8.09 o
   1   2  24        180.92        183.37         8.02 o
   2   2  24         28.27         23.04         8.00 o
   3   2  24         13.11         17.73         7.87 o
   4   2  24         12.19          7.84         8.42 o
   5   2  24         89.55         88.21        12.08 o
  -7   3  24          1.37          5.81        11.80 o
  -6   3  24         22.70         32.32        10.43 o
  -5   3  24          3.16          4.66         9.54 o
  -4   3  24          3.19         11.72         9.50 o
  -3   3  24          1.98          8.58         9.07 o
  -2   3  24          9.04         17.37         7.47 o
  -1   3  24          3.10          8.06         7.83 o
   0   3  24         14.76         18.26         8.16 o
   1   3  24          1.48          2.18         8.17 o
   2   3  24         50.23         39.20         7.99 o
   3   3  24          4.36          3.05         7.63 o
   4   3  24          0.13          2.04         8.09 o
   5   3  24          2.05          4.61         8.83 o
  -7   4  24          6.20         -7.39        13.29 o
  -6   4  24          1.96          6.38         9.98 o
  -5   4  24          1.42          6.48         9.67 o
  -4   4  24         36.38         42.57         9.67 o
  -3   4  24         47.46         52.07         8.59 o
  -2   4  24         16.10         17.80         7.96 o
  -1   4  24         21.30         19.04         8.44 o
   0   4  24          3.07         15.76         9.33 o
   1   4  24          0.01          3.80         7.70 o
   2   4  24          0.00         -5.26         7.75 o
   3   4  24         98.43         91.80         8.55 o
   4   4  24         21.67         25.72         9.09 o
   5   4  24          9.31         13.53         9.13 o
  -6   5  24         17.28         24.02        14.15 o
  -5   5  24          7.35          4.08         9.87 o
  -4   5  24         17.84         20.25         9.32 o
  -3   5  24         17.21         20.69         9.22 o
  -2   5  24          5.23          4.80         8.67 o
  -1   5  24          0.66          2.59         8.52 o
   0   5  24          4.56          0.94         8.39 o
   1   5  24          1.00         10.99         9.92 o
   2   5  24          0.48          9.89         8.25 o
   3   5  24         20.17         27.49         8.54 o
   4   5  24         10.97          5.70         8.66 o
  -6   6  24          3.93         13.94        12.09 o
  -5   6  24         16.79         24.50        11.69 o
  -4   6  24         11.24         14.22         9.89 o
  -3   6  24          0.91          4.98         9.34 o
  -2   6  24          2.81         -2.31         8.60 o
  -1   6  24          1.55          1.23         7.80 o
   0   6  24         29.07         31.33         8.19 o
   1   6  24          1.67          5.96         7.97 o
   2   6  24          1.22          0.41         9.33 o
   3   6  24         21.45         20.56         8.71 o
  -5   7  24          3.67          5.17        12.56 o
  -4   7  24          8.86         13.94        11.08 o
  -3   7  24         10.71         13.78        10.38 o
  -2   7  24          5.86          1.28         9.55 o
  -1   7  24          3.93         14.28         8.97 o
   0   7  24          0.17          3.64         8.61 o
   1   7  24          9.60         10.79         8.60 o
   2   7  24          5.88         14.10         8.71 o
   3   7  24          4.09         10.57        16.42 o
  -3   8  24          8.68          7.39        10.00 o
  -2   8  24         33.29         31.00         9.66 o
  -1   8  24         57.05         44.63        10.04 o
   0   8  24          4.44         10.30         9.09 o
   1   8  24          3.54          4.97         8.75 o
  -7   0  25         69.77         61.86        15.26 o
  -5   0  25         11.37         15.83        12.42 o
  -3   0  25         55.67         53.55        13.68 o
  -1   0  25         15.20         15.55        11.45 o
   1   0  25         60.95         87.71        11.26 o
   3   0  25         27.09         18.94        12.64 o
   5   0  25         89.65         92.07        12.24 o
  -7   1  25          4.92         13.45        10.64 o
  -6   1  25          0.01          8.68         9.85 o
  -5   1  25          0.97          3.01         9.66 o
  -4   1  25         81.51         86.30         9.29 o
  -3   1  25         13.35         14.26         8.36 o
  -2   1  25         12.79         23.42         8.69 o
  -1   1  25        108.42        119.67         8.51 o
   0   1  25         10.08         15.24         8.42 o
   1   1  25        172.44        161.17         8.02 o
   2   1  25          1.22         10.68         7.98 o
   3   1  25         30.79         31.85         8.90 o
   4   1  25          1.93         14.21         8.61 o
   5   1  25         30.77         34.95         8.60 o
  -7   2  25          1.05          7.40        11.53 o
  -6   2  25          1.15          3.79        10.88 o
  -5   2  25         11.25         15.22         9.62 o
  -4   2  25         14.86         21.04         8.83 o
  -3   2  25         54.75         63.59         9.09 o
  -2   2  25         19.92         28.65         8.72 o
  -1   2  25         18.10         18.66         9.17 o
   0   2  25         24.06         34.50         8.12 o
   1   2  25          0.64          1.42         8.40 o
   2   2  25          4.53         12.25         8.52 o
   3   2  25         49.02         51.47         9.24 o
   4   2  25         58.37         52.84         8.88 o
   5   2  25          0.11         -1.32        10.21 o
  -7   3  25          1.44          7.99        10.65 o
  -6   3  25         11.30         15.46        10.39 o
  -5   3  25         39.78         34.45        10.56 o
  -4   3  25          0.33         11.41         9.54 o
  -3   3  25         30.60         38.84         9.27 o
  -2   3  25          0.77          2.57         7.87 o
  -1   3  25        137.69        139.04        11.64 o
   0   3  25          8.80         10.14         7.93 o
   1   3  25         15.50         22.04         7.92 o
   2   3  25         55.56         59.49         8.35 o
   3   3  25          4.05         10.48         8.47 o
   4   3  25          7.62          7.42         8.23 o
  -6   4  25          0.04          3.08        11.29 o
  -5   4  25          1.32          3.44         9.61 o
  -4   4  25          0.60          6.79         9.62 o
  -3   4  25          1.15          2.17         9.20 o
  -2   4  25        114.43        121.65         9.42 o
  -1   4  25          0.36          3.22         8.40 o
   0   4  25         77.46         86.64        10.72 o
   1   4  25          0.25          5.47         7.76 o
   2   4  25          0.29         13.88         9.24 o
   3   4  25          5.03          5.30         8.12 o
   4   4  25         11.62         16.24         8.48 o
  -6   5  25          5.40          7.42        12.40 o
  -5   5  25          1.88         -2.20        10.78 o
  -4   5  25         22.70         24.48         9.55 o
  -3   5  25         43.21         52.18         9.60 o
  -2   5  25          6.60         25.77         8.67 o
  -1   5  25         25.13         20.85         8.86 o
   0   5  25          1.76         11.32         8.90 o
   1   5  25          0.99          7.72         9.86 o
   2   5  25         19.38         23.72         8.61 o
   3   5  25          9.43         14.28         8.70 o
  -5   6  25         24.53         31.41        11.71 o
  -4   6  25         14.96         22.68        10.56 o
  -3   6  25          2.81          2.15        10.37 o
  -2   6  25          8.83         12.12         9.13 o
  -1   6  25         30.86         36.06         8.68 o
   0   6  25         12.94         17.44         8.68 o
   1   6  25         26.62         27.00         9.05 o
   2   6  25         18.47         17.94         9.69 o
   3   6  25          6.19         10.31        10.91 o
  -4   7  25          0.55          3.68        10.39 o
  -3   7  25          0.00          2.89         9.79 o
  -2   7  25         23.55         29.19         9.73 o
  -1   7  25         11.59         21.91         9.88 o
   0   7  25          0.68          6.62         9.56 o
   1   7  25          0.01          6.95         8.74 o
  -1   8  25         16.82         21.14        17.99 o
  -6   0  26          2.27          5.44        14.94 o
  -4   0  26         92.80         90.21        13.98 o
  -2   0  26         14.82         27.89        18.44 o
   0   0  26          0.15         16.73        10.62 o
   2   0  26        197.64        231.66        12.24 o
   4   0  26         51.05         66.57        12.56 o
  -7   1  26          1.14         10.35        22.04 o
  -6   1  26         12.77         15.49        10.68 o
  -5   1  26         32.16         33.47         9.78 o
  -4   1  26         17.42         15.77         9.77 o
  -3   1  26          0.01         10.10         8.31 o
  -2   1  26        106.03        107.37         8.78 o
  -1   1  26          3.30         15.15         8.31 o
   0   1  26         91.97        105.32         9.14 o
   1   1  26          7.13          3.29         8.67 o
   2   1  26         26.34         27.04         8.15 o
   3   1  26         53.96         59.25         8.15 o
   4   1  26          3.33         12.62         8.94 o
  -6   2  26         23.00         24.33        10.63 o
  -5   2  26          2.79          6.30        10.12 o
  -4   2  26          0.02          7.05         9.24 o
  -3   2  26          7.09         16.14         8.97 o
  -2   2  26          5.73         17.59         8.52 o
  -1   2  26          2.66          9.83         9.58 o
   0   2  26          6.06         13.45         8.58 o
   1   2  26         20.92         32.86         7.93 o
   2   2  26          1.65          4.90         8.74 o
   3   2  26          5.33          8.36         8.31 o
   4   2  26          0.06          5.00         8.96 o
  -6   3  26          0.41          2.72        10.83 o
  -5   3  26          3.57          3.00         9.64 o
  -4   3  26         29.25         31.28         9.46 o
  -3   3  26         19.13         19.74         9.96 o
  -2   3  26         16.24         21.76         8.85 o
  -1   3  26         22.38         22.90         8.30 o
   0   3  26          0.91          6.16        10.25 o
   1   3  26         52.59         38.59         8.94 o
   2   3  26          0.00         -0.81         8.45 o
   3   3  26          2.49          1.71         9.60 o
   4   3  26          4.89         18.63        14.84 o
  -6   4  26          4.66          8.17        11.59 o
  -5   4  26          0.19          8.90         9.82 o
  -4   4  26         29.45         27.73        10.37 o
  -3   4  26         54.52         47.75         9.90 o
  -2   4  26          5.15          9.83         8.22 o
  -1   4  26         49.91         55.78         8.87 o
   0   4  26          3.11         11.80         8.45 o
   1   4  26         91.85        102.51         9.61 o
   2   4  26          8.62         14.68         9.16 o
   3   4  26          6.61         19.01         8.83 o
  -5   5  26          0.00         12.71        12.16 o
  -4   5  26          5.58         13.88        10.36 o
  -3   5  26         87.43         85.86        10.05 o
  -2   5  26          0.25         -2.56         9.08 o
  -1   5  26         13.66         18.33         9.84 o
   0   5  26          4.75          8.96         8.93 o
   1   5  26         31.18         29.60         8.78 o
   2   5  26          4.72          4.44         8.71 o
  -4   6  26          2.57          1.86        11.25 o
  -3   6  26          9.92         14.31        10.70 o
  -2   6  26         72.43         73.24         9.54 o
  -1   6  26         15.00         16.86         9.74 o
   0   6  26         26.99         27.08        12.66 o
   1   6  26         20.43         15.82         9.04 o
   2   6  26          7.45          8.55        17.99 o
  -3   7  26         11.71         17.99        26.09 o
  -2   7  26          0.14         -2.52         9.62 o
  -1   7  26          0.07          5.69         9.20 o
   0   7  26          2.67         21.32        11.58 o
  -5   0  27          5.21         17.06        13.06 o
  -3   0  27        100.17        142.15        13.62 o
  -1   0  27        345.23        362.27        12.88 o
   1   0  27         61.29         53.53        12.68 o
   3   0  27         37.36         40.52        13.50 o
  -6   1  27          3.23          9.62        11.13 o
  -5   1  27          3.38          4.19         9.74 o
  -4   1  27         12.54         20.29         9.60 o
  -3   1  27         34.97         33.35         9.05 o
  -2   1  27          5.18         20.66         9.91 o
  -1   1  27         26.06         35.98         9.19 o
   0   1  27         91.54         83.59         9.28 o
   1   1  27          2.94          1.97         9.37 o
   2   1  27          5.41          3.68         8.61 o
   3   1  27          1.65          2.10         9.97 o
  -6   2  27          4.05          4.13        12.29 o
  -5   2  27          0.02          7.03        10.40 o
  -4   2  27          0.90         10.74         9.70 o
  -3   2  27         11.83         16.96         8.97 o
  -2   2  27         13.41         17.45         9.60 o
  -1   2  27         26.00         24.29         9.35 o
   0   2  27         24.46         27.95         8.21 o
   1   2  27         44.38         50.86         8.73 o
   2   2  27          1.20         18.63         8.71 o
   3   2  27          9.32         16.41         8.88 o
  -5   3  27          0.82          3.31        10.21 o
  -4   3  27         13.23         13.14        10.04 o
  -3   3  27         15.06          2.27        11.35 o
  -2   3  27         53.83         47.38         9.13 o
  -1   3  27          0.83          7.17         8.13 o
   0   3  27          0.45          0.55         9.97 o
   1   3  27          1.34          4.58         8.43 o
   2   3  27          1.46          9.10         8.89 o
   3   3  27         16.95         18.49         8.66 o
  -5   4  27         26.75         32.55        10.93 o
  -4   4  27         14.80         13.77        10.27 o
  -3   4  27         10.32         18.26        10.27 o
  -2   4  27         48.57         46.21         9.24 o
  -1   4  27         31.05         41.22         9.39 o
   0   4  27        105.92        108.83         8.90 o
   1   4  27         18.10         20.53        10.33 o
   2   4  27          0.80          4.09         8.49 o
  -4   5  27         41.91         28.73        10.64 o
  -3   5  27          0.14         14.20        10.93 o
  -2   5  27          0.00          5.53         9.79 o
  -1   5  27          1.79          1.72         9.00 o
   0   5  27          6.49         21.48         8.87 o
   1   5  27         14.64         14.46         9.43 o
  -2   6  27          6.18         12.23        10.30 o
  -1   6  27         29.33         24.13         9.29 o
   0   6  27          0.14          3.87        11.02 o
  -4   0  28         23.09         15.97        13.18 o
  -2   0  28         10.73         13.72        11.77 o
   0   0  28        136.88        121.05        16.64 o
   2   0  28          4.58          2.02        11.77 o
  -5   1  28          1.83         10.42        10.24 o
  -4   1  28         14.44         21.31         9.84 o
  -3   1  28          0.09          9.80         9.47 o
  -2   1  28         40.01         49.99        10.27 o
  -1   1  28         10.64         18.02        10.78 o
   0   1  28          7.11         12.18         8.74 o
   1   1  28         66.89         56.93         8.83 o
   2   1  28          2.27          2.45         9.03 o
  -5   2  28          0.37          8.32        11.68 o
  -4   2  28          6.09         10.48         9.42 o
  -3   2  28          0.34          9.62         9.74 o
  -2   2  28          3.33         11.20         8.78 o
  -1   2  28         51.33         61.26         8.43 o
   0   2  28         24.83         33.03         8.83 o
   1   2  28          5.76          6.93         9.39 o
   2   2  28          0.02          8.46        11.62 o
  -4   3  28          2.29         -1.04         9.97 o
  -3   3  28          7.95         14.72         9.98 o
  -2   3  28          7.64         15.17        10.34 o
  -1   3  28          7.06         10.41         9.83 o
   0   3  28          0.09         18.45        10.44 o
   1   3  28          6.53          6.06        10.06 o
  -3   4  28         18.26         15.52        10.60 o
  -2   4  28         21.92         17.29         9.27 o
  -1   4  28         57.28         68.21        10.34 o
   0   4  28          1.39          6.64         9.89 o
   1   4  28          3.64          6.04        10.55 o
  -2   5  28         24.52         30.16        11.78 o
  -1   5  28          0.14          7.88        10.76 o
  -3   0  29         12.14          7.86        12.24 o
  -1   0  29          0.30          1.40        11.61 o
   1   0  29          0.01         17.24        12.24 o
  -4   1  29          3.11         16.37        13.51 o
  -3   1  29         79.28         65.30         9.55 o
  -2   1  29          0.02          7.95        10.65 o
  -1   1  29         80.26         56.39        10.64 o
   0   1  29          2.45          7.97         8.84 o
   1   1  29         15.62         20.91         9.55 o
  -3   2  29          8.75          9.02         9.27 o
  -2   2  29          5.47          8.51         9.92 o
  -1   2  29          0.38         12.07        10.02 o
   0   2  29          9.66         26.61         9.10 o
  -2   3  29          4.86         15.95         9.55 o
  -1   3  29          1.83          7.17         9.10 o
   0   3  29          0.01          6.76        10.30 o
                                                
